# Supplementary material for: Temporal regularities shape perceptual decisions and striatal dopamine signals
Source: Nat Commun. 2024 Aug 17;15:7093. doi: 10.1038/s41467-024-51393-8 (PMC11330509; doi:10.1038/s41467-024-51393-8)
Supplement: Supplementary file 4 — Source Data [file 41467_2024_51393_MOESM4_ESM.xlsx]

## Sheet: Figure 1
Figure 1c
mouseName	contrast	pRight
AMR015	-1	0.0375
AMR015	-0.5	0.077748
AMR015	-0.25	0.10317460317460317
AMR015	-0.125	0.16075949367088607
AMR015	-0.0625	0.22679045092838196
AMR015	0	0.4503448275862069
AMR015	0.0625	0.522698
AMR015	0.125	0.6883963494132985
AMR015	0.25	0.8002560819462228
AMR015	0.5	0.8801054018445322
AMR015	1	0.9126466753585397
AMR016	-1	0.059134107708553325
AMR016	-0.5	0.0848214
AMR016	-0.25	0.10978260869565218
AMR016	-0.125	0.2074235807860262
AMR016	-0.0625	0.3629976580796253
AMR016	0	0.6500867553499132
AMR016	0.0625	0.8425821064552661
AMR016	0.125	0.8808411214953271
AMR016	0.25	0.9047619047619048
AMR016	0.5	0.9448818897637795
AMR016	1	0.9543478260869566
AMR024	-1	0.0854922
AMR024	-0.5	0.0859637
AMR024	-0.25	0.10610932475884244
AMR024	-0.125	0.15432098765432098
AMR024	-0.0625	0.27352150537634407
AMR024	0	0.5597064709806537
AMR024	0.0625	0.7195357833655706
AMR024	0.125	0.8372703412073491
AMR024	0.25	0.882786
AMR024	0.5	0.904463
AMR024	1	0.9290586630286494
AMR025	-1	0.0939457
AMR025	-0.5	0.1127554615926709
AMR025	-0.25	0.13373655913978494
AMR025	-0.125	0.20792767732962447
AMR025	-0.0625	0.367171
AMR025	0	0.5284580889962056
AMR025	0.0625	0.8048109965635739
AMR025	0.125	0.9102920723226704
AMR025	0.25	0.9460552933243426
AMR025	0.5	0.9549125168236877
AMR025	1	0.9596774193548387
DAP057	-1	0.0775255
DAP057	-0.5	0.0889734
DAP057	-0.25	0.1203288490284006
DAP057	-0.125	0.1797432239657632
DAP057	-0.0625	0.26594090202177295
DAP057	0	0.4660493827160494
DAP057	0.0625	0.7426470588235294
DAP057	0.125	0.817187
DAP057	0.25	0.8733974358974359
DAP057	0.5	0.9227053140096618
DAP057	1	0.9330855018587361
MFE002	-1	0.10049751243781095
MFE002	-0.5	0.10912698412698413
MFE002	-0.25	0.11492122335495829
MFE002	-0.125	0.1470292044310171
MFE002	-0.0625	0.19318181818181818
MFE002	0	0.30137659783677484
MFE002	0.0625	0.568486
MFE002	0.125	0.804954
MFE002	0.25	0.925777
MFE002	0.5	0.9705014749262537
MFE002	1	0.9872673849167483
MFE005	-1	0.0832611
MFE005	-0.5	0.11743450767841011
MFE005	-0.25	0.1697936210131332
MFE005	-0.125	0.23281393217231897
MFE005	-0.0625	0.3587155963302752
MFE005	0	0.6012980992118684
MFE005	0.0625	0.7533392698130009
MFE005	0.125	0.8439519852262235
MFE005	0.25	0.8869412795793163
MFE005	0.5	0.9165867689357622
MFE005	1	0.9320297951582868
MFE009	-1	0.0730897
MFE009	-0.5	0.0674357
MFE009	-0.25	0.10414746543778802
MFE009	-0.125	0.19581589958158996
MFE009	-0.0625	0.3375796178343949
MFE009	0	0.4445407279029463
MFE009	0.0625	0.593103
MFE009	0.125	0.7463898916967509
MFE009	0.25	0.866079
MFE009	0.5	0.8816725978647687
MFE009	1	0.9045571797076526
MFE010	-1	0.0931677
MFE010	-0.5	0.10655737704918032
MFE010	-0.25	0.15110356536502548
MFE010	-0.125	0.19824561403508772
MFE010	-0.0625	0.2717948717948718
MFE010	0	0.35645933014354064
MFE010	0.0625	0.4956521739130435
MFE010	0.125	0.7367521367521368
MFE010	0.25	0.8365384615384616
MFE010	0.5	0.9060092449922958
MFE010	1	0.9230769230769231
MFE012	-1	0.0549738
MFE012	-0.5	0.052489905787348586
MFE012	-0.25	0.0923483
MFE012	-0.125	0.11627906976744186
MFE012	-0.0625	0.2640218878248974
MFE012	0	0.47136273864384465
MFE012	0.0625	0.6108949416342413
MFE012	0.125	0.7309711286089239
MFE012	0.25	0.8360450563204005
MFE012	0.5	0.9132075471698113
MFE012	1	0.9377245508982036
Figure 1d
mouseName	contrast	p1_choice_correct	pRight	sem_pRight	model_pRight
AMR015	-1	-1	0.04	0.017527121840165315	0.0350275
AMR015	-1	1	0.038461538461538464	0.037714641372727696	0.0634076
AMR015	-0.5	-1	0.0952381	0.026150935588822664	0.1117325802784188
AMR015	-0.5	1	0.20689655172413793	0.0752216	0.20058560585684804
AMR015	-0.25	-1	0.10204081632653061	0.0249664	0.11096093115860328
AMR015	-0.25	1	0.25806451612903225	0.0785898	0.1724796700789305
AMR015	-0.125	-1	0.1619718309859155	0.030917536497094878	0.1507867212852115
AMR015	-0.125	1	0.3103448275862069	0.0859091	0.25577549357356444
AMR015	-0.0625	-1	0.16279069767441862	0.032504011252172456	0.18820555161380592
AMR015	-0.0625	1	0.2	0.08	0.29197309230330815
AMR015	0	-1	0.4276729559748428	0.039235524807685246	0.39629329213460124
AMR015	0	1	0.5317919075144508	0.0379374	0.5302930086271348
AMR015	0.0625	-1	0.5128205128205128	0.0800378	0.44292740014871795
AMR015	0.0625	1	0.5726495726495726	0.045734465822286234	0.5795729761970829
AMR015	0.125	-1	0.59375	0.0868207	0.6122596450651899
AMR015	0.125	1	0.7482993197278912	0.0357949	0.7415972197367859
AMR015	0.25	-1	0.7222222222222222	0.0746505	0.6955985080848713
AMR015	0.25	1	0.8376068376068376	0.034096597719975905	0.8163722846949728
AMR015	0.5	-1	0.8888888888888888	0.060481228216868604	0.8115523157975629
AMR015	0.5	1	0.9212598425196851	0.023899419338693023	0.8832289735565948
AMR015	1	-1	0.8837209302325582	0.048884830885783305	0.8829002007682013
AMR015	1	1	0.9384615384615385	0.0210771	0.933857
AMR016	-1	-1	0.018779342723004695	0.00930109	0.0402957
AMR016	-1	1	0.17307692307692307	0.0524627	0.10162999159060923
AMR016	-0.5	-1	0.046632124352331605	0.015177288959467447	0.0665952
AMR016	-0.5	1	0.30434782608695654	0.0678426	0.16425416118569722
AMR016	-0.25	-1	0.10270270270270271	0.0223189	0.0773745
AMR016	-0.25	1	0.20408163265306123	0.0575756	0.19165479808919325
AMR016	-0.125	-1	0.2127659574468085	0.029848607793770503	0.1863679128880639
AMR016	-0.125	1	0.40384615384615385	0.0680433	0.3709480151337985
AMR016	-0.0625	-1	0.31736526946107785	0.0360177	0.2715943217294414
AMR016	-0.0625	1	0.47619047619047616	0.0770642	0.5037786323617132
AMR016	0	-1	0.532	0.0315579	0.5310162594880955
AMR016	0	1	0.7909836065573771	0.026030289789710715	0.7615910618295378
AMR016	0.0625	-1	0.6744186046511628	0.0714596	0.6920572792181413
AMR016	0.0625	1	0.8762376237623762	0.023170189372822968	0.8499315311488309
AMR016	0.125	-1	0.8421052631578947	0.0591528	0.7024677604133781
AMR016	0.125	1	0.8858695652173914	0.023441031315295863	0.8823692811569464
AMR016	0.25	-1	0.9090909090909091	0.0433392	0.799737
AMR016	0.25	1	0.8994974874371859	0.021313849689811475	0.9119200483835003
AMR016	0.5	-1	0.8478260869565217	0.052959585336062626	0.8449280604192139
AMR016	0.5	1	0.9398148148148148	0.016182256038838612	0.93484
AMR016	1	-1	0.8979591836734694	0.0432431	0.863589
AMR016	1	1	0.944954	0.015446834476321317	0.9442528589343157
AMR024	-1	-1	0.0721003	0.0144818	0.0780667
AMR024	-1	1	0.13924050632911392	0.0389502	0.10345861643288704
AMR024	-0.5	-1	0.0970588	0.016054906552982327	0.091176
AMR024	-0.5	1	0.1111111111111111	0.037037037037037035	0.12036515543173845
AMR024	-0.25	-1	0.12012012012012012	0.017815477030075653	0.10932266860915395
AMR024	-0.25	1	0.12903225806451613	0.0347623	0.13833597031190886
AMR024	-0.125	-1	0.16065573770491803	0.021026561784640407	0.14717314185225241
AMR024	-0.125	1	0.24675324675324675	0.0491309	0.19301276479994395
AMR024	-0.0625	-1	0.2508361204013378	0.025069626194585855	0.2609605249685841
AMR024	-0.0625	1	0.38961038961038963	0.0555742	0.3306984600329397
AMR024	0	-1	0.532258	0.0239508	0.5392421485848059
AMR024	0	1	0.600998	0.0244541	0.6032180726088147
AMR024	0.0625	-1	0.6216216216216216	0.0563781	0.6843686230062814
AMR024	0.0625	1	0.7507507507507507	0.0237051	0.7530075424850414
AMR024	0.125	-1	0.8166666666666667	0.0499537	0.8074828555118985
AMR024	0.125	1	0.8520710059171598	0.019311063664630337	0.8435446590923645
AMR024	0.25	-1	0.8352941176470589	0.040231368310470236	0.8336140956991225
AMR024	0.25	1	0.8724637681159421	0.017959	0.8729683396160494
AMR024	0.5	-1	0.9090909090909091	0.030645448293783736	0.8723322438697544
AMR024	0.5	1	0.9006849315068494	0.0175026	0.9078542448876946
AMR024	1	-1	0.9210526315789473	0.030931733288264953	0.9013816017161934
AMR024	1	1	0.9248554913294798	0.014172534242032336	0.9251802791956351
AMR025	-1	-1	0.0526316	0.013691210045117684	0.051995923874223755
AMR025	-1	1	0.0789474	0.0309317	0.0919662
AMR025	-0.5	-1	0.088968	0.016983629502402665	0.0875697
AMR025	-0.5	1	0.16176470588235295	0.044655	0.15176687025806607
AMR025	-0.25	-1	0.0962199	0.017286911412316672	0.0976301
AMR025	-0.25	1	0.16417910447761194	0.045256206984292155	0.16787241601068106
AMR025	-0.125	-1	0.21223021582733814	0.024523410582720822	0.1744931860994834
AMR025	-0.125	1	0.25274725274725274	0.0455571	0.27831935880080555
AMR025	-0.0625	-1	0.31386861313868614	0.028035112683155755	0.30314647956489754
AMR025	-0.0625	1	0.4375	0.0554632	0.4521934950949142
AMR025	0	-1	0.4630681818181818	0.0265773	0.45863754522918065
AMR025	0	1	0.6450777202072538	0.024354487787412345	0.6162946519063294
AMR025	0.0625	-1	0.7205882352941176	0.054414102633771624	0.7396333546452797
AMR025	0.0625	1	0.8576051779935275	0.0198798	0.8367572973990665
AMR025	0.125	-1	0.8936170212765957	0.044974139273951275	0.8706011253740724
AMR025	0.125	1	0.9318181818181818	0.014362317426330417	0.9324382338259938
AMR025	0.25	-1	0.8823529411764706	0.039071244950298324	0.9338934458922995
AMR025	0.25	1	0.9663608562691132	0.00997053	0.9615531727941898
AMR025	0.5	-1	0.9210526315789473	0.030931733288264953	0.9414154037274256
AMR025	0.5	1	0.9722222222222222	0.00912975	0.9674160964306431
AMR025	1	-1	0.9759036144578314	0.016832180075559013	0.9363556848371444
AMR025	1	1	0.96541786743515845	0.00980887	0.9665318357600742
DAP057	-1	-1	0.0902527	0.0172167	0.0878043
DAP057	-1	1	0.0895522	0.0348842	0.11279219806139897
DAP057	-0.5	-1	0.0856164	0.016373870748406193	0.0734616
DAP057	-0.5	1	0.039473684210526314	0.022335808064917088	0.0967903
DAP057	-0.25	-1	0.12177121771217712	0.0198651	0.11895613441574446
DAP057	-0.25	1	0.15625	0.045386523588368165	0.16444014578935576
DAP057	-0.125	-1	0.2012987012987013	0.0228474	0.1849427184051289
DAP057	-0.125	1	0.19230769230769232	0.0446246	0.22444993331807755
DAP057	-0.0625	-1	0.25773195876288657	0.025640000173907575	0.27552872355038704
DAP057	-0.0625	1	0.3	0.0547723	0.33679960752075344
DAP057	0	-1	0.4435483870967742	0.025758	0.4531114354604465
DAP057	0	1	0.5487804878048781	0.027476179484298924	0.5300026135035536
DAP057	0.0625	-1	0.734375	0.055208179785556914	0.7545321143979966
DAP057	0.0625	1	0.8412698412698413	0.0230196	0.8096426884020037
DAP057	0.125	-1	0.8095238095238095	0.0494726	0.7893778659692733
DAP057	0.125	1	0.8375451263537906	0.0221631	0.8308575873071079
DAP057	0.25	-1	0.9210526315789473	0.030931733288264953	0.8683951744164703
DAP057	0.25	1	0.8944954128440367	0.020806377952667165	0.8993099551539239
DAP057	0.5	-1	0.8857142857142857	0.0380272	0.9057189304870172
DAP057	0.5	1	0.9380165289256198	0.015500136014859323	0.9238464360298783
DAP057	1	-1	0.9264705882352942	0.031651325910857606	0.9358966446764041
DAP057	1	1	0.9562043795620438	0.012362759605654075	0.9521955087906543
MFE002	-1	-1	0.0390244	0.013525312711770862	0.0706418
MFE002	-1	1	0.34615384615384615	0.0659737	0.28201244678467424
MFE002	-0.5	-1	0.0510204	0.0157171	0.0749836
MFE002	-0.5	1	0.3333333333333333	0.06415	0.28433173526317773
MFE002	-0.25	-1	0.0571429	0.0148293	0.0678155
MFE002	-0.25	1	0.28846153846153844	0.0628263	0.28047653357326197
MFE002	-0.125	-1	0.0909091	0.019381883305055494	0.0903723
MFE002	-0.125	1	0.3333333333333333	0.0660098	0.34035660693805064
MFE002	-0.0625	-1	0.12272727272727273	0.0221221	0.12729094143269531
MFE002	-0.0625	1	0.45161290322580644	0.063202	0.43266187909067194
MFE002	0	-1	0.18685121107266436	0.022928943646063817	0.18414677186748837
MFE002	0	1	0.5081967213114754	0.0320049	0.517584
MFE002	0.0625	-1	0.5102040816326531	0.0714137	0.38862526992304397
MFE002	0.0625	1	0.7248677248677249	0.032484	0.74734
MFE002	0.125	-1	0.7413793103448276	0.057496	0.6719525840497526
MFE002	0.125	1	0.9302325581395349	0.019424862083361787	0.9130856605692059
MFE002	0.25	-1	0.8823529411764706	0.0451156	0.8293939640765593
MFE002	0.25	1	0.9567567567567568	0.0149546	0.9563990351984446
MFE002	0.5	-1	0.9615384615384616	0.0266683	0.9331357889135912
MFE002	0.5	1	0.9909502262443439	0.00637014	0.9878226190970195
MFE002	1	-1	0.971831	0.019635954637023313	0.970003
MFE002	1	1	0.9948979591836735	0.00508901	0.9942984930201748
MFE005	-1	-1	0.0923695	0.0183493	0.0844968
MFE005	-1	1	0.0493827	0.024074	0.0901734
MFE005	-0.5	-1	0.1134453781512605	0.0205569	0.10142966896991557
MFE005	-0.5	1	0.10256410256410256	0.034352	0.10892917930525102
MFE005	-0.25	-1	0.18143459915611815	0.025033	0.15998831142740477
MFE005	-0.25	1	0.13559322033898305	0.044571	0.18099787322174138
MFE005	-0.125	-1	0.2544642857142857	0.029102053576457152	0.2511692777796166
MFE005	-0.125	1	0.29411764705882354	0.0638031	0.2657896809030114
MFE005	-0.0625	-1	0.39357429718875503	0.0309601	0.3693404337863403
MFE005	-0.0625	1	0.3968253968253968	0.0616383	0.4072592493730591
MFE005	0	-1	0.6029411764705882	0.029667465480554524	0.5897375925488479
MFE005	0	1	0.6363636363636364	0.0284448	0.6141468152867641
MFE005	0.0625	-1	0.7402597402597403	0.0499708	0.7528511418727565
MFE005	0.0625	1	0.7982456140350878	0.026577390611296096	0.7740730378286715
MFE005	0.125	-1	0.8	0.0516398	0.8143821203741292
MFE005	0.125	1	0.8436213991769548	0.023300182272699855	0.8279673168259883
MFE005	0.25	-1	0.8775510204081632	0.0468291	0.882765
MFE005	0.25	1	0.9069767441860465	0.0180836	0.8933738617010487
MFE005	0.5	-1	0.8813559322033898	0.042099086703182693	0.9060866455337485
MFE005	0.5	1	0.9118773946360154	0.017546545848622423	0.9195423485443414
MFE005	1	-1	0.88	0.0459565	0.9277351639988691
MFE005	1	1	0.9298245614035088	0.016917089669019756	0.9321780856168383
MFE009	-1	-1	0.0945946	0.019641661145608686	0.0847855
MFE009	-1	1	0.11764705882352941	0.0552551	0.10935965599561825
MFE009	-0.5	-1	0.0609137	0.017040296531077883	0.0662017
MFE009	-0.5	1	0.025641	0.025310159835529464	0.0863067
MFE009	-0.25	-1	0.0883978	0.0211001	0.0977193
MFE009	-0.25	1	0.0816327	0.039114891734690196	0.13386848668749418
MFE009	-0.125	-1	0.23786407766990292	0.029665183265496307	0.22398075463264608
MFE009	-0.125	1	0.2653061224489796	0.0630709	0.2854731976195383
MFE009	-0.0625	-1	0.3879781420765027	0.036021479881136846	0.33634211181017926
MFE009	-0.0625	1	0.36363636363636365	0.0725204	0.4232253236525859
MFE009	0	-1	0.4083333333333333	0.0317278	0.43504422545926447
MFE009	0	1	0.5564516129032258	0.031547	0.5168350926208579
MFE009	0.0625	-1	0.5	0.0811107	0.5606711258233399
MFE009	0.0625	1	0.6764705882352942	0.0358804	0.6444727655665615
MFE009	0.125	-1	0.6585365853658537	0.0740577	0.6572733309519235
MFE009	0.125	1	0.7650602409638554	0.032905768039084966	0.7486403877768973
MFE009	0.25	-1	0.9210526315789473	0.0437441	0.8659217921377843
MFE009	0.25	1	0.8838383838383839	0.022771160110753762	0.898973
MFE009	0.5	-1	0.7906976744186046	0.062038	0.8519768063474182
MFE009	0.5	1	0.9090909090909091	0.0210226	0.888778
MFE009	1	-1	0.9016393442622951	0.038129597199970874	0.9071571126891261
MFE009	1	1	0.9265536723163842	0.019608	0.9277999529254982
MFE010	-1	-1	0.0743802	0.023853505434090976	0.0762601
MFE010	-1	1	0.0322581	0.0317335	0.11654981767402334
MFE010	-0.5	-1	0.0909091	0.0274101	0.0700836
MFE010	-0.5	1	0	0	0.0999618
MFE010	-0.25	-1	0.1	0.026311740579210877	0.12982280447552877
MFE010	-0.25	1	0.20833333333333334	0.0828982	0.19458775187481772
MFE010	-0.125	-1	0.10714285714285714	0.029225610299463266	0.1298175887720523
MFE010	-0.125	1	0.18518518518518517	0.0747568	0.1794099367670062
MFE010	-0.0625	-1	0.19090909090909092	0.0374728	0.21230230158207178
MFE010	-0.0625	1	0.3888888888888889	0.11490438561102646	0.356843
MFE010	0	-1	0.27941176470588236	0.0384766	0.29826553819277685
MFE010	0	1	0.4017857142857143	0.0463251	0.44071108246638196
MFE010	0.0625	-1	0.3	0.083666	0.3261278904164941
MFE010	0.0625	1	0.4842105263157895	0.0512733	0.4601430267214335
MFE010	0.125	-1	0.7241379310344828	0.0829961	0.6745510287909067
MFE010	0.125	1	0.7545454545454545	0.041032870589570454	0.7471498485294442
MFE010	0.25	-1	0.7692307692307693	0.067466	0.7945562752272238
MFE010	0.25	1	0.8571428571428571	0.0341494	0.8541043031550705
MFE010	0.5	-1	0.9583333333333334	0.0407894	0.9111448710131149
MFE010	0.5	1	0.9435483870967742	0.020725710288589223	0.943308
MFE010	1	-1	0.9230769230769231	0.052258940037442865	0.9095736902945617
MFE010	1	1	0.929688	0.022598508721496356	0.9224964326338116
MFE012	-1	-1	0.034482758620689655	0.016941506360017844	0.021394286098076244
MFE012	-1	1	0.0571429	0.039234660704319725	0.0716582
MFE012	-0.5	-1	0.017094017094017096	0.011983539876828679	0.0243115
MFE012	-0.5	1	0.0810811	0.0448743	0.0737905
MFE012	-0.25	-1	0.020833333333333332	0.011902178125696257	0.0317708
MFE012	-0.25	1	0.13793103448275862	0.0640329	0.0819031
MFE012	-0.125	-1	0.0245902	0.014021496310584684	0.026113308001781417
MFE012	-0.125	1	0.14285714285714285	0.06613	0.076042
MFE012	-0.0625	-1	0.18627450980392157	0.0385492	0.1345612289210572
MFE012	-0.0625	1	0.3333333333333333	0.0727393	0.3445409186985728
MFE012	0	-1	0.430939	0.0368085	0.40624316998984744
MFE012	0	1	0.7365269461077845	0.0340882	0.6958501442742306
MFE012	0.0625	-1	0.6486486486486487	0.0784828	0.5583294611761618
MFE012	0.0625	1	0.7959183673469388	0.0332413	0.768314
MFE012	0.125	-1	0.7352941176470589	0.0756611	0.636715
MFE012	0.125	1	0.8531468531468531	0.0295996	0.8547793262559927
MFE012	0.25	-1	0.8333333333333334	0.062112999374994156	0.7974356785275121
MFE012	0.25	1	0.9470198675496688	0.018228359757336672	0.9233946021318521
MFE012	0.5	-1	0.9459459459459459	0.037174611102993346	0.8877053776557932
MFE012	0.5	1	0.9763313609467456	0.011693429748443451	0.9588963732274113
MFE012	1	-1	0.9142857142857143	0.047318781212047155	0.9177092662655719
MFE012	1	1	0.9779005524861878	0.010926945237746448	0.9701212645311075
Figure 1e
mouseName	contrast	environment	delta_pRight	model_delta_pRight
AMR015	-1	Neutral	0.0617009	0.0280859
AMR015	-1	Repeating	-0.00153846	0.0283801
AMR015	-1	Alternating	0.0559006	-2.19e-05
AMR015	-0.5	Neutral	0.0700204	0.0324786
AMR015	-0.5	Repeating	0.111658	0.088853
AMR015	-0.5	Alternating	0.0089174	0.00135079
AMR015	-0.25	Neutral	0.0589372	0.0469504
AMR015	-0.25	Repeating	0.156024	0.0615187
AMR015	-0.25	Alternating	0.027986	-0.00097
AMR015	-0.125	Neutral	0.110246	0.0941103
AMR015	-0.125	Repeating	0.148373	0.104989
AMR015	-0.125	Alternating	0.0512925	0.0173386
AMR015	-0.0625	Neutral	0.157804	0.119283
AMR015	-0.0625	Repeating	0.0372093	0.103768
AMR015	-0.0625	Alternating	0.0470238	0.0088328
AMR015	0	Neutral	0.142048	0.175005
AMR015	0	Repeating	0.104119	0.134
AMR015	0	Alternating	0.00349868	0.0158343
AMR015	0.0625	Neutral	0.136308	0.172677
AMR015	0.0625	Repeating	0.0598291	0.136646
AMR015	0.0625	Alternating	0.0827521	0.0196873
AMR015	0.125	Neutral	0.12885	0.142623
AMR015	0.125	Repeating	0.154549	0.129338
AMR015	0.125	Alternating	-0.0871985	0.0158964
AMR015	0.25	Neutral	0.12081	0.11713
AMR015	0.25	Repeating	0.115385	0.120774
AMR015	0.25	Alternating	-0.0295508	-0.0069319
AMR015	0.5	Neutral	0.0449522	0.0708275
AMR015	0.5	Repeating	0.032371	0.0716767
AMR015	0.5	Alternating	-0.00585193	-0.0046723
AMR015	1	Neutral	0.0893492	0.0561442
AMR015	1	Repeating	0.0547406	0.0509566
AMR015	1	Alternating	-0.0046332	-0.0047132
AMR016	-1	Neutral	-0.0462733	-0.0109084
AMR016	-1	Repeating	0.154298	0.0613343
AMR016	-1	Alternating	-0.0146871	-0.0203154
AMR016	-0.5	Neutral	-0.0443451	-0.0107246
AMR016	-0.5	Repeating	0.257716	0.0976589
AMR016	-0.5	Alternating	-0.067734	-0.0224953
AMR016	-0.25	Neutral	-0.0263885	-0.0193768
AMR016	-0.25	Repeating	0.101379	0.11428
AMR016	-0.25	Alternating	-0.0100334	-0.0168516
AMR016	-0.125	Neutral	0.00853697	-0.0362658
AMR016	-0.125	Repeating	0.19108	0.18458
AMR016	-0.125	Alternating	-0.0715129	-0.0632122
AMR016	-0.0625	Neutral	0.0098747	-0.0310841
AMR016	-0.0625	Repeating	0.158825	0.232184
AMR016	-0.0625	Alternating	-0.29813	-0.103545
AMR016	0	Neutral	-0.0596524	-0.0216838
AMR016	0	Repeating	0.258984	0.230575
AMR016	0	Alternating	-0.0302559	-0.0904293
AMR016	0.0625	Neutral	-0.0555296	-0.016572
AMR016	0.0625	Repeating	0.201819	0.157874
AMR016	0.0625	Alternating	0.00768049	-0.0538673
AMR016	0.125	Neutral	0.0132942	-0.0201904
AMR016	0.125	Repeating	0.0437643	0.179902
AMR016	0.125	Alternating	-0.0381991	-0.0406091
AMR016	0.25	Neutral	-0.0518238	-0.0129626
AMR016	0.25	Repeating	-0.00959342	0.112183
AMR016	0.25	Alternating	-0.00344828	-0.0489536
AMR016	0.5	Neutral	0.0384856	-0.0057038
AMR016	0.5	Repeating	0.0919887	0.0899123
AMR016	0.5	Alternating	-0.0246986	-0.0166206
AMR016	1	Neutral	-0.0297808	-0.0048409
AMR016	1	Repeating	0.0469949	0.080664
AMR016	1	Alternating	0.00225812	-0.0117614
AMR024	-1	Neutral	-0.0138483	0.00025006
AMR024	-1	Repeating	0.0671402	0.0253919
AMR024	-1	Alternating	0.0150258	-0.0179525
AMR024	-0.5	Neutral	5.57818e-05	0.00393307
AMR024	-0.5	Repeating	0.0140523	0.0291891
AMR024	-0.5	Alternating	-0.0190203	-0.0173919
AMR024	-0.25	Neutral	0.0329232	-0.000364
AMR024	-0.25	Repeating	0.00891214	0.0290133
AMR024	-0.25	Alternating	-0.0221548	-0.018828
AMR024	-0.125	Neutral	-0.0260548	0.000581475
AMR024	-0.125	Repeating	0.0860975	0.0458396
AMR024	-0.125	Alternating	-0.0469901	-0.0262661
AMR024	-0.0625	Neutral	-0.0961503	-0.0054897
AMR024	-0.0625	Repeating	0.138774	0.0697379
AMR024	-0.0625	Alternating	-0.0487369	-0.0401032
AMR024	0	Neutral	0.0487077	0.00320694
AMR024	0	Repeating	0.0687394	0.0639759
AMR024	0	Alternating	-0.0543239	-0.0512969
AMR024	0.0625	Neutral	0.0361813	0.00730645
AMR024	0.0625	Repeating	0.129129	0.0686389
AMR024	0.0625	Alternating	-0.106189	-0.0400231
AMR024	0.125	Neutral	-0.0794653	0.00179213
AMR024	0.125	Repeating	0.0354043	0.0360618
AMR024	0.125	Alternating	-0.0625074	-0.0339392
AMR024	0.25	Neutral	0.0420222	0.00477188
AMR024	0.25	Repeating	0.0371696	0.0393542
AMR024	0.25	Alternating	0.0177978	-0.0197019
AMR024	0.5	Neutral	-0.0159645	0.000812234
AMR024	0.5	Repeating	-0.00840598	0.035522
AMR024	0.5	Alternating	0.00191083	-0.0190141
AMR024	1	Neutral	0.0306588	0.0019047
AMR024	1	Repeating	0.00380286	0.0237987
AMR024	1	Alternating	-0.00305144	-0.0137018
AMR025	-1	Neutral	0.0212022	0.0553483
AMR025	-1	Repeating	0.0263158	0.0399702
AMR025	-1	Alternating	0.00909091	0.00917538
AMR025	-0.5	Neutral	0.115529	0.0531298
AMR025	-0.5	Repeating	0.0727967	0.0641972
AMR025	-0.5	Alternating	0.0517149	0.0160506
AMR025	-0.25	Neutral	0.0801092	0.0632585
AMR025	-0.25	Repeating	0.0679592	0.0702423
AMR025	-0.25	Alternating	0.0379225	0.0238909
AMR025	-0.125	Neutral	0.0748198	0.0690968
AMR025	-0.125	Repeating	0.040517	0.103826
AMR025	-0.125	Alternating	-0.0740409	0.0218464
AMR025	-0.0625	Neutral	0.16554	0.154036
AMR025	-0.0625	Repeating	0.123631	0.149047
AMR025	-0.0625	Alternating	0.110464	0.0295118
AMR025	0	Neutral	0.123294	0.121052
AMR025	0	Repeating	0.18201	0.157657
AMR025	0	Alternating	0.0474201	0.0299708
AMR025	0.0625	Neutral	0.0991595	0.0779194
AMR025	0.0625	Repeating	0.137017	0.0971239
AMR025	0.0625	Alternating	-0.0394553	0.0150233
AMR025	0.125	Neutral	0.00970294	0.0528695
AMR025	0.125	Repeating	0.0382012	0.0618371
AMR025	0.125	Alternating	0.00207592	0.0131064
AMR025	0.25	Neutral	0.0216926	0.0253585
AMR025	0.25	Repeating	0.0840079	0.0276597
AMR025	0.25	Alternating	-0.0166113	0.00238083
AMR025	0.5	Neutral	0.00721154	0.0266183
AMR025	0.5	Repeating	0.0511696	0.0260007
AMR025	0.5	Alternating	-0.000541	0.00656153
AMR025	1	Neutral	0.00606381	0.0278152
AMR025	1	Repeating	-0.0104857	0.0301761
AMR025	1	Alternating	-0.00891862	0.00245787
DAP057	-1	Neutral	0.0299527	0.00704018
DAP057	-1	Repeating	-0.0007	0.0249879
DAP057	-1	Alternating	-0.0109817	0.0164463
DAP057	-0.5	Neutral	0.00329114	0.00727973
DAP057	-0.5	Repeating	-0.0461428	0.0233287
DAP057	-0.5	Alternating	-0.0211329	0.0234654
DAP057	-0.25	Neutral	0.0288514	0.00797131
DAP057	-0.25	Repeating	0.0344788	0.045484
DAP057	-0.25	Alternating	-0.0125776	0.0204913
DAP057	-0.125	Neutral	-0.0175217	0.0121615
DAP057	-0.125	Repeating	-0.00899101	0.0395072
DAP057	-0.125	Alternating	0.0104718	0.0369262
DAP057	-0.0625	Neutral	-0.0324383	0.0191796
DAP057	-0.0625	Repeating	0.042268	0.0612709
DAP057	-0.0625	Alternating	0.0145914	0.0105334
DAP057	0	Neutral	0.0520192	0.017921
DAP057	0	Repeating	0.105232	0.0768912
DAP057	0	Alternating	0.0781311	0.0463551
DAP057	0.0625	Neutral	-0.000427	0.0216342
DAP057	0.0625	Repeating	0.106895	0.0551106
DAP057	0.0625	Alternating	0.0692308	0.0368756
DAP057	0.125	Neutral	-0.0191276	0.0155609
DAP057	0.125	Repeating	0.0280213	0.0414797
DAP057	0.125	Alternating	0.0767667	0.0249568
DAP057	0.25	Neutral	0.0527307	0.0118841
DAP057	0.25	Repeating	-0.0265572	0.0309148
DAP057	0.25	Alternating	0.000607165	0.0149056
DAP057	0.5	Neutral	0.0533482	0.00266916
DAP057	0.5	Repeating	0.0523022	0.0181275
DAP057	0.5	Alternating	0.0382775	0.0146921
DAP057	1	Neutral	-0.0326827	0.00698335
DAP057	1	Repeating	0.0297338	0.0162989
DAP057	1	Alternating	0.0107143	0.0158959
MFE002	-1	Neutral	0.0347712	0.0363325
MFE002	-1	Repeating	0.307129	0.211371
MFE002	-1	Alternating	-0.0675508	-0.0255899
MFE002	-0.5	Neutral	0.0755844	0.0413218
MFE002	-0.5	Repeating	0.282313	0.209348
MFE002	-0.5	Alternating	-0.00702313	-0.017902
MFE002	-0.25	Neutral	0.0689312	0.0354106
MFE002	-0.25	Repeating	0.231319	0.212661
MFE002	-0.25	Alternating	-0.00190707	-0.0431203
MFE002	-0.125	Neutral	-0.0354962	0.0446855
MFE002	-0.125	Repeating	0.242424	0.249984
MFE002	-0.125	Alternating	-0.127756	-0.0463071
MFE002	-0.0625	Neutral	0.0260465	0.0542939
MFE002	-0.0625	Repeating	0.328886	0.305371
MFE002	-0.0625	Alternating	-0.0880314	-0.0532175
MFE002	0	Neutral	0.0747071	0.0679371
MFE002	0	Repeating	0.321346	0.333437
MFE002	0	Alternating	-0.0271146	-0.0742537
MFE002	0.0625	Neutral	0.110709	0.0846133
MFE002	0.0625	Repeating	0.214664	0.358715
MFE002	0.0625	Alternating	-0.0436729	-0.0965414
MFE002	0.125	Neutral	0.131333	0.0690023
MFE002	0.125	Repeating	0.188853	0.241133
MFE002	0.125	Alternating	-0.0241474	-0.0420973
MFE002	0.25	Neutral	0.033966	0.0334977
MFE002	0.25	Repeating	0.0744038	0.127005
MFE002	0.25	Alternating	-0.0422365	-0.0229406
MFE002	0.5	Neutral	-0.0210025	0.0181783
MFE002	0.5	Repeating	0.0294118	0.0546868
MFE002	0.5	Alternating	-0.0321956	-0.0083742
MFE002	1	Neutral	0.0100276	0.00778932
MFE002	1	Repeating	0.023067	0.0242953
MFE002	1	Alternating	0.0134529	-0.0049076
MFE005	-1	Neutral	0.0430876	0.00121759
MFE005	-1	Repeating	-0.0429868	0.00567664
MFE005	-1	Alternating	-0.0484704	-0.0408997
MFE005	-0.5	Neutral	-0.0619968	-0.0149681
MFE005	-0.5	Repeating	-0.0108813	0.00749951
MFE005	-0.5	Alternating	-0.0316742	-0.0678602
MFE005	-0.25	Neutral	-0.0325637	-0.023069
MFE005	-0.25	Repeating	-0.0458414	0.0210096
MFE005	-0.25	Alternating	-0.119429	-0.0798384
MFE005	-0.125	Neutral	0.0321637	-0.0122205
MFE005	-0.125	Repeating	0.0396534	0.0146204
MFE005	-0.125	Alternating	-0.151415	-0.102221
MFE005	-0.0625	Neutral	0	-0.0192341
MFE005	-0.0625	Repeating	0.0032511	0.0379188
MFE005	-0.0625	Alternating	-0.159372	-0.132567
MFE005	0	Neutral	-0.113987	-0.0447171
MFE005	0	Repeating	0.0334225	0.0244092
MFE005	0	Alternating	-0.0710317	-0.121274
MFE005	0.0625	Neutral	0.0415414	-0.0260446
MFE005	0.0625	Repeating	0.0579859	0.0212219
MFE005	0.0625	Alternating	-0.127515	-0.0999442
MFE005	0.125	Neutral	-0.0645599	-0.0047523
MFE005	0.125	Repeating	0.0436214	0.0135852
MFE005	0.125	Alternating	-0.0858844	-0.0598658
MFE005	0.25	Neutral	-0.053919	-0.0215061
MFE005	0.25	Repeating	0.0294257	0.0106093
MFE005	0.25	Alternating	-0.0311755	-0.0612461
MFE005	0.5	Neutral	0.0440305	-0.0014691
MFE005	0.5	Repeating	0.0305215	0.0134557
MFE005	0.5	Alternating	-0.0486111	-0.0455305
MFE005	1	Neutral	0.0411865	-0.0066962
MFE005	1	Repeating	0.0498246	0.00444292
MFE005	1	Alternating	-0.0801006	-0.0276732
MFE009	-1	Neutral	-0.00568506	0.00378729
MFE009	-1	Repeating	0.0230525	0.0245742
MFE009	-1	Alternating	-0.10162	-0.0278468
MFE009	-0.5	Neutral	-0.0133005	0.00281543
MFE009	-0.5	Repeating	-0.0352727	0.020105
MFE009	-0.5	Alternating	-0.0174268	-0.0411901
MFE009	-0.25	Neutral	-0.0430403	0.0158995
MFE009	-0.25	Repeating	-0.00676514	0.0361492
MFE009	-0.25	Alternating	-0.0776721	-0.0593337
MFE009	-0.125	Neutral	0.0524123	0.0140194
MFE009	-0.125	Repeating	0.027442	0.0614924
MFE009	-0.125	Alternating	-0.0592638	-0.0531605
MFE009	-0.0625	Neutral	0.0900452	0.0232408
MFE009	-0.0625	Repeating	-0.0243418	0.0868832
MFE009	-0.0625	Alternating	-0.214345	-0.0934525
MFE009	0	Neutral	0.0174244	0.0137636
MFE009	0	Repeating	0.148118	0.0817909
MFE009	0	Alternating	-0.0675792	-0.088898
MFE009	0.0625	Neutral	0.0175906	0.0146949
MFE009	0.0625	Repeating	0.176471	0.0838016
MFE009	0.0625	Alternating	-0.0820002	-0.0751826
MFE009	0.125	Neutral	-0.000669	0.0109633
MFE009	0.125	Repeating	0.106524	0.0913671
MFE009	0.125	Alternating	-0.129325	-0.0967954
MFE009	0.25	Neutral	-0.0112403	0.0202864
MFE009	0.25	Repeating	-0.0372142	0.0330517
MFE009	0.25	Alternating	-0.0797329	-0.0375789
MFE009	0.5	Neutral	0.0368771	0.00897228
MFE009	0.5	Repeating	0.118393	0.0368013
MFE009	0.5	Alternating	-0.0166855	-0.0408305
MFE009	1	Neutral	0.0045785	0.00348614
MFE009	1	Repeating	0.0249143	0.0206428
MFE009	1	Alternating	-0.0338346	-0.0302985
MFE010	-1	Neutral	-0.0486548	0.00728592
MFE010	-1	Repeating	-0.0421221	0.0402898
MFE010	-1	Alternating	0.0335165	-0.0087362
MFE010	-0.5	Neutral	-0.0325	0.0110942
MFE010	-0.5	Repeating	-0.0909091	0.0298782
MFE010	-0.5	Alternating	0.00231125	-0.0213421
MFE010	-0.25	Neutral	-0.039557	0.0149239
MFE010	-0.25	Repeating	0.108333	0.064765
MFE010	-0.25	Alternating	0.145498	-0.0258019
MFE010	-0.125	Neutral	0.0263158	0.0221026
MFE010	-0.125	Repeating	0.0780423	0.0495923
MFE010	-0.125	Alternating	0.0200669	-0.0118365
MFE010	-0.0625	Neutral	0.0796771	0.0213052
MFE010	-0.0625	Repeating	0.19798	0.144541
MFE010	-0.0625	Alternating	-0.185484	-0.0321895
MFE010	0	Neutral	0.0151107	0.0219756
MFE010	0	Repeating	0.122374	0.142446
MFE010	0	Alternating	0.0603112	-0.0203856
MFE010	0.0625	Neutral	0.0728454	0.0308753
MFE010	0.0625	Repeating	0.184211	0.134015
MFE010	0.0625	Alternating	-0.105455	-0.028181
MFE010	0.125	Neutral	0.171545	0.0212613
MFE010	0.125	Repeating	0.0304075	0.0725988
MFE010	0.125	Alternating	0.0248281	-0.0211755
MFE010	0.25	Neutral	0.00780587	0.0095989
MFE010	0.25	Repeating	0.0879121	0.059548
MFE010	0.25	Alternating	0.0461538	-0.0069903
MFE010	0.5	Neutral	-0.00677656	0.00910142
MFE010	0.5	Repeating	-0.0147849	0.0321631
MFE010	0.5	Alternating	0.000860585	-0.000209
MFE010	1	Neutral	0.042236	0.00675374
MFE010	1	Repeating	0.00661058	0.0129227
MFE010	1	Alternating	-0.0176871	-0.0125952
MFE012	-1	Neutral	0	0.0335452
MFE012	-1	Repeating	0.0226601	0.0502639
MFE012	-1	Alternating	-0.0227273	0.0190522
MFE012	-0.5	Neutral	0.00219941	0.0300604
MFE012	-0.5	Repeating	0.0639871	0.049479
MFE012	-0.5	Alternating	0.0177278	0.0154506
MFE012	-0.25	Neutral	0.0446429	0.0485191
MFE012	-0.25	Repeating	0.117098	0.0501323
MFE012	-0.25	Alternating	0.123366	0.0329401
MFE012	-0.125	Neutral	0.0198413	0.044675
MFE012	-0.125	Repeating	0.118267	0.0499287
MFE012	-0.125	Alternating	0.00568182	0.0251169
MFE012	-0.0625	Neutral	0.0713318	0.10357
MFE012	-0.0625	Repeating	0.147059	0.20998
MFE012	-0.0625	Alternating	0.021978	0.0483482
MFE012	0	Neutral	0.210841	0.119828
MFE012	0	Repeating	0.305588	0.289607
MFE012	0	Alternating	0.05905	0.0646073
MFE012	0.0625	Neutral	0.145191	0.125139
MFE012	0.0625	Repeating	0.14727	0.209985
MFE012	0.0625	Alternating	0.12656	0.0779306
MFE012	0.125	Neutral	0.0395241	0.0865614
MFE012	0.125	Repeating	0.117853	0.218064
MFE012	0.125	Alternating	0.200758	0.0984218
MFE012	0.25	Neutral	0.0716504	0.0688277
MFE012	0.25	Repeating	0.113687	0.125959
MFE012	0.25	Alternating	0.183297	0.0506213
MFE012	0.5	Neutral	0.057459	0.0214262
MFE012	0.5	Repeating	0.0303854	0.071191
MFE012	0.5	Alternating	0.011646	0.0552465
MFE012	1	Neutral	-0.000299	0.0274542
MFE012	1	Repeating	0.0636148	0.052412
MFE012	1	Alternating	0.0141787	0.0329056
Figure 1f
mouseName	environment	mean_accuracy
AMR015	Alternating	0.5853658536585366
AMR015	Neutral	0.5505925250683683
AMR015	Repeating	0.5838218053927315
AMR016	Alternating	0.6496598639455783
AMR016	Neutral	0.6064400715563506
AMR016	Repeating	0.6450511945392492
AMR024	Alternating	0.6278713629402757
AMR024	Neutral	0.6065411298315163
AMR024	Repeating	0.6160194174757282
AMR025	Alternating	0.6123949579831933
AMR025	Neutral	0.5980440097799511
AMR025	Repeating	0.633222
DAP057	Alternating	0.6056763285024155
DAP057	Neutral	0.6105686387133831
DAP057	Repeating	0.6351906158357771
MFE002	Alternating	0.5930047694753577
MFE002	Neutral	0.5895915678524374
MFE002	Repeating	0.6490272373540856
MFE005	Alternating	0.6276668960770819
MFE005	Neutral	0.5903790087463557
MFE005	Repeating	0.594822
MFE009	Alternating	0.6006120887528692
MFE009	Neutral	0.5439024390243903
MFE009	Repeating	0.5677685950413223
MFE010	Alternating	0.5667420814479638
MFE010	Neutral	0.53341
MFE010	Repeating	0.55287
MFE012	Alternating	0.5520317145688801
MFE012	Neutral	0.5815899581589958
MFE012	Repeating	0.6401468788249693

## Sheet: Figure 2
Figure 1a and b
mouseName	environment	nback	parameter	estimate
AMR015	Neutral	1	choice_correct	0.3010429476158023
AMR015	Neutral	2	choice_correct	0.2658720411580937
AMR015	Neutral	3	choice_correct	0.15800722405496065
AMR015	Neutral	4	choice_correct	0.11840507725602477
AMR015	Neutral	5	choice_correct	0.0317478
AMR015	Neutral	6	choice_correct	0
AMR015	Neutral	7	choice_correct	0.00550655
AMR015	Neutral	1	choice_incorrect	0.17282766598225732
AMR015	Neutral	2	choice_incorrect	0.2534883379257445
AMR015	Neutral	3	choice_incorrect	0.3708070476808231
AMR015	Neutral	4	choice_incorrect	0.0419681
AMR015	Neutral	5	choice_incorrect	0.24163360705381803
AMR015	Neutral	6	choice_incorrect	0.19584096676644744
AMR015	Neutral	7	choice_incorrect	0.4091056040340663
AMR015	Repeating	1	choice_correct	0.1460129148258963
AMR015	Repeating	2	choice_correct	0.24856529459111756
AMR015	Repeating	3	choice_correct	0.0473672
AMR015	Repeating	4	choice_correct	0.0873918
AMR015	Repeating	5	choice_correct	0.0999986
AMR015	Repeating	6	choice_correct	0.0415754
AMR015	Repeating	7	choice_correct	0.15368309033091113
AMR015	Repeating	1	choice_incorrect	0.1422986004970824
AMR015	Repeating	2	choice_incorrect	0.0749061
AMR015	Repeating	3	choice_incorrect	0.17776404860530498
AMR015	Repeating	4	choice_incorrect	0.1067274023787334
AMR015	Repeating	5	choice_incorrect	0
AMR015	Repeating	6	choice_incorrect	0.16824829879726697
AMR015	Repeating	7	choice_incorrect	0.41861759210921834
AMR015	Alternating	1	choice_correct	0.032750969616074634
AMR015	Alternating	2	choice_correct	0.17445326090351854
AMR015	Alternating	3	choice_correct	0.2540084535901156
AMR015	Alternating	4	choice_correct	0.1395511592052262
AMR015	Alternating	5	choice_correct	0.1360468254562706
AMR015	Alternating	6	choice_correct	0.13240164869755036
AMR015	Alternating	7	choice_correct	0.0721175
AMR015	Alternating	1	choice_incorrect	0.23960817295603948
AMR015	Alternating	2	choice_incorrect	0.0370959
AMR015	Alternating	3	choice_incorrect	0.20152322486972837
AMR015	Alternating	4	choice_incorrect	0.0670099
AMR015	Alternating	5	choice_incorrect	0.2502300448429298
AMR015	Alternating	6	choice_incorrect	0.29100884032887026
AMR015	Alternating	7	choice_incorrect	0.2233229474447259
AMR016	Neutral	1	choice_correct	-0.0719086
AMR016	Neutral	2	choice_correct	0.16684011659052905
AMR016	Neutral	3	choice_correct	0.0856446
AMR016	Neutral	4	choice_correct	0.014549973433068575
AMR016	Neutral	5	choice_correct	0.10045834486785163
AMR016	Neutral	6	choice_correct	0.0864535
AMR016	Neutral	7	choice_correct	0.019901
AMR016	Neutral	1	choice_incorrect	0
AMR016	Neutral	2	choice_incorrect	0
AMR016	Neutral	3	choice_incorrect	0.1264337997438728
AMR016	Neutral	4	choice_incorrect	0.00376122
AMR016	Neutral	5	choice_incorrect	0.12645021313195703
AMR016	Neutral	6	choice_incorrect	0.056920401464861284
AMR016	Neutral	7	choice_incorrect	0
AMR016	Repeating	1	choice_correct	0.3679249286411114
AMR016	Repeating	2	choice_correct	0.21688845843361837
AMR016	Repeating	3	choice_correct	0.16680920044714542
AMR016	Repeating	4	choice_correct	0.00791443
AMR016	Repeating	5	choice_correct	0.054019
AMR016	Repeating	6	choice_correct	0.037377651412334276
AMR016	Repeating	7	choice_correct	0.1175710521530122
AMR016	Repeating	1	choice_incorrect	-0.0262576
AMR016	Repeating	2	choice_incorrect	0.16531538828717907
AMR016	Repeating	3	choice_incorrect	0.3349123123755451
AMR016	Repeating	4	choice_incorrect	0.11164095122952065
AMR016	Repeating	5	choice_incorrect	0.2766108531048393
AMR016	Repeating	6	choice_incorrect	0.2404841138270034
AMR016	Repeating	7	choice_incorrect	0.2401978278050275
AMR016	Alternating	1	choice_correct	-0.135433
AMR016	Alternating	2	choice_correct	0.2819569866407695
AMR016	Alternating	3	choice_correct	0.17692511438009537
AMR016	Alternating	4	choice_correct	0.029607419789668847
AMR016	Alternating	5	choice_correct	0
AMR016	Alternating	6	choice_correct	0.00431353
AMR016	Alternating	7	choice_correct	0.1284113581642663
AMR016	Alternating	1	choice_incorrect	-0.0454599
AMR016	Alternating	2	choice_incorrect	0.1498876148590058
AMR016	Alternating	3	choice_incorrect	0.0743089
AMR016	Alternating	4	choice_incorrect	0.1602013302328363
AMR016	Alternating	5	choice_incorrect	0.0660589
AMR016	Alternating	6	choice_incorrect	0.2959939462156223
AMR016	Alternating	7	choice_incorrect	0.3281558541309914
AMR024	Neutral	1	choice_correct	0
AMR024	Neutral	2	choice_correct	0.1454175140698796
AMR024	Neutral	3	choice_correct	0.0572601
AMR024	Neutral	4	choice_correct	0.0805971
AMR024	Neutral	5	choice_correct	0.0672431
AMR024	Neutral	6	choice_correct	0.0775809
AMR024	Neutral	7	choice_correct	0.022749431539754908
AMR024	Neutral	1	choice_incorrect	0.21242244039665445
AMR024	Neutral	2	choice_incorrect	0.1289346432904608
AMR024	Neutral	3	choice_incorrect	0.23871086846782708
AMR024	Neutral	4	choice_incorrect	0.026971970132762337
AMR024	Neutral	5	choice_incorrect	0.034526698101411596
AMR024	Neutral	6	choice_incorrect	-0.0239686
AMR024	Neutral	7	choice_incorrect	0.10759774509315816
AMR024	Repeating	1	choice_correct	0.048439099544662134
AMR024	Repeating	2	choice_correct	0.1948548669958454
AMR024	Repeating	3	choice_correct	0.061407848689171686
AMR024	Repeating	4	choice_correct	0.1366182776925077
AMR024	Repeating	5	choice_correct	0.00648002
AMR024	Repeating	6	choice_correct	0.045204170371188984
AMR024	Repeating	7	choice_correct	0.0565558
AMR024	Repeating	1	choice_incorrect	-0.0213299
AMR024	Repeating	2	choice_incorrect	0.1741575981560219
AMR024	Repeating	3	choice_incorrect	0.19537228268567267
AMR024	Repeating	4	choice_incorrect	0.0731427
AMR024	Repeating	5	choice_incorrect	0.14849730939565964
AMR024	Repeating	6	choice_incorrect	0.0942756
AMR024	Repeating	7	choice_incorrect	0.050037119331978255
AMR024	Alternating	1	choice_correct	-0.044928
AMR024	Alternating	2	choice_correct	0.16780912438143966
AMR024	Alternating	3	choice_correct	0.11334363598186141
AMR024	Alternating	4	choice_correct	0.1273396428644315
AMR024	Alternating	5	choice_correct	0.061904378845785604
AMR024	Alternating	6	choice_correct	0
AMR024	Alternating	7	choice_correct	0.026062583228811928
AMR024	Alternating	1	choice_incorrect	0.12289637827772047
AMR024	Alternating	2	choice_incorrect	0.00589676
AMR024	Alternating	3	choice_incorrect	0
AMR024	Alternating	4	choice_incorrect	0.016477837391158413
AMR024	Alternating	5	choice_incorrect	0.081842
AMR024	Alternating	6	choice_incorrect	0.16146324583475835
AMR024	Alternating	7	choice_incorrect	0.15631303945539593
AMR025	Neutral	1	choice_correct	0.19879255904905402
AMR025	Neutral	2	choice_correct	0.3208477316271802
AMR025	Neutral	3	choice_correct	0.22839912023896286
AMR025	Neutral	4	choice_correct	0.11802018055450149
AMR025	Neutral	5	choice_correct	0.14588622619224673
AMR025	Neutral	6	choice_correct	0.10763523635129131
AMR025	Neutral	7	choice_correct	0.0672585
AMR025	Neutral	1	choice_incorrect	0.0593314
AMR025	Neutral	2	choice_incorrect	0.33178520781195414
AMR025	Neutral	3	choice_incorrect	0.293888
AMR025	Neutral	4	choice_incorrect	0.19604514062984227
AMR025	Neutral	5	choice_incorrect	0.34590405087148574
AMR025	Neutral	6	choice_incorrect	0.30873563123903747
AMR025	Neutral	7	choice_incorrect	0.3906686536375109
AMR025	Repeating	1	choice_correct	0.1858392121132913
AMR025	Repeating	2	choice_correct	0.17191646031889057
AMR025	Repeating	3	choice_correct	0.1399622029281654
AMR025	Repeating	4	choice_correct	0.14883514211130228
AMR025	Repeating	5	choice_correct	0.14403729723830747
AMR025	Repeating	6	choice_correct	0.0481645
AMR025	Repeating	7	choice_correct	-0.0786277
AMR025	Repeating	1	choice_incorrect	-0.00176797
AMR025	Repeating	2	choice_incorrect	0.1121201122562636
AMR025	Repeating	3	choice_incorrect	0.2676177906802655
AMR025	Repeating	4	choice_incorrect	0.3521145557873441
AMR025	Repeating	5	choice_incorrect	0.23683539401302278
AMR025	Repeating	6	choice_incorrect	0.1901890770526435
AMR025	Repeating	7	choice_incorrect	0.19618441612908005
AMR025	Alternating	1	choice_correct	0.10187297242199567
AMR025	Alternating	2	choice_correct	0.22030084698478952
AMR025	Alternating	3	choice_correct	0.0852927
AMR025	Alternating	4	choice_correct	0.0981531
AMR025	Alternating	5	choice_correct	0.0683634
AMR025	Alternating	6	choice_correct	0.0752725
AMR025	Alternating	7	choice_correct	0.060993436994387716
AMR025	Alternating	1	choice_incorrect	0.14048392091860998
AMR025	Alternating	2	choice_incorrect	0.20561568719666698
AMR025	Alternating	3	choice_incorrect	0.17207981460704913
AMR025	Alternating	4	choice_incorrect	0.35639504880421957
AMR025	Alternating	5	choice_incorrect	0.25214999595255994
AMR025	Alternating	6	choice_incorrect	0.4362946303385545
AMR025	Alternating	7	choice_incorrect	0.207851
DAP057	Neutral	1	choice_correct	0.023606425766614193
DAP057	Neutral	2	choice_correct	0.2083374325785693
DAP057	Neutral	3	choice_correct	0.1545401950016695
DAP057	Neutral	4	choice_correct	0.0668108
DAP057	Neutral	5	choice_correct	0.00518583
DAP057	Neutral	6	choice_correct	0.10289257933030753
DAP057	Neutral	7	choice_correct	0.0674761
DAP057	Neutral	1	choice_incorrect	0.23974516480987215
DAP057	Neutral	2	choice_incorrect	0.0529202
DAP057	Neutral	3	choice_incorrect	0.13687751916458826
DAP057	Neutral	4	choice_incorrect	0.0727301
DAP057	Neutral	5	choice_incorrect	0.027627050809417752
DAP057	Neutral	6	choice_incorrect	0.22738030144113117
DAP057	Neutral	7	choice_incorrect	0.11192464179490677
DAP057	Repeating	1	choice_correct	0.0572484
DAP057	Repeating	2	choice_correct	0.12144153167101475
DAP057	Repeating	3	choice_correct	0.16510381153436351
DAP057	Repeating	4	choice_correct	0.0767621
DAP057	Repeating	5	choice_correct	0.0143528
DAP057	Repeating	6	choice_correct	0.0903989
DAP057	Repeating	7	choice_correct	0
DAP057	Repeating	1	choice_incorrect	0.20943801721914732
DAP057	Repeating	2	choice_incorrect	0.27402042805826854
DAP057	Repeating	3	choice_incorrect	0.081626
DAP057	Repeating	4	choice_incorrect	0.23273445961271305
DAP057	Repeating	5	choice_incorrect	0.14329751567265606
DAP057	Repeating	6	choice_incorrect	0.26137916386802684
DAP057	Repeating	7	choice_incorrect	0.22027654978705244
DAP057	Alternating	1	choice_correct	0.124139
DAP057	Alternating	2	choice_correct	0.18961100097214878
DAP057	Alternating	3	choice_correct	0.0506793
DAP057	Alternating	4	choice_correct	0.0414451
DAP057	Alternating	5	choice_correct	0.0610318
DAP057	Alternating	6	choice_correct	0.030592590094128194
DAP057	Alternating	7	choice_correct	0.0560833
DAP057	Alternating	1	choice_incorrect	0.21235522856216776
DAP057	Alternating	2	choice_incorrect	0.2693237555600522
DAP057	Alternating	3	choice_incorrect	0.20589440342438228
DAP057	Alternating	4	choice_incorrect	0.16914566873493278
DAP057	Alternating	5	choice_incorrect	0.32814035924472434
DAP057	Alternating	6	choice_incorrect	0.3222770161756278
DAP057	Alternating	7	choice_incorrect	0.15014268351991586
MFE002	Neutral	1	choice_correct	0.1699413549397103
MFE002	Neutral	2	choice_correct	0.16334629989779867
MFE002	Neutral	3	choice_correct	0.12939951571908906
MFE002	Neutral	4	choice_correct	0
MFE002	Neutral	5	choice_correct	0.11631011893900947
MFE002	Neutral	6	choice_correct	0
MFE002	Neutral	7	choice_correct	-0.00728116
MFE002	Neutral	1	choice_incorrect	0.0398538
MFE002	Neutral	2	choice_incorrect	0.0856883
MFE002	Neutral	3	choice_incorrect	0.22247629660334997
MFE002	Neutral	4	choice_incorrect	0.10241053843641323
MFE002	Neutral	5	choice_incorrect	0.13877698935860008
MFE002	Neutral	6	choice_incorrect	0.010746250642422633
MFE002	Neutral	7	choice_incorrect	0
MFE002	Repeating	1	choice_correct	0.5985566764615508
MFE002	Repeating	2	choice_correct	0.36278641530495265
MFE002	Repeating	3	choice_correct	0.19091704606192142
MFE002	Repeating	4	choice_correct	0.0721882
MFE002	Repeating	5	choice_correct	0.037031216172054814
MFE002	Repeating	6	choice_correct	0.0689563
MFE002	Repeating	7	choice_correct	0.0842585
MFE002	Repeating	1	choice_incorrect	0.30846295129532236
MFE002	Repeating	2	choice_incorrect	0.3863658630831225
MFE002	Repeating	3	choice_incorrect	0.11507470027312999
MFE002	Repeating	4	choice_incorrect	0.3167361049735933
MFE002	Repeating	5	choice_incorrect	-0.00429529
MFE002	Repeating	6	choice_incorrect	0.22720272754028248
MFE002	Repeating	7	choice_incorrect	0.165845
MFE002	Alternating	1	choice_correct	-0.187045
MFE002	Alternating	2	choice_correct	0
MFE002	Alternating	3	choice_correct	0.13068891124401485
MFE002	Alternating	4	choice_correct	0.15286468950864518
MFE002	Alternating	5	choice_correct	0.15612313117846588
MFE002	Alternating	6	choice_correct	-0.0164785
MFE002	Alternating	7	choice_correct	-0.0188775
MFE002	Alternating	1	choice_incorrect	0
MFE002	Alternating	2	choice_incorrect	0.0897199
MFE002	Alternating	3	choice_incorrect	0.44562692052610087
MFE002	Alternating	4	choice_incorrect	0
MFE002	Alternating	5	choice_incorrect	0.31894989033561827
MFE002	Alternating	6	choice_incorrect	0.1584059964177351
MFE002	Alternating	7	choice_incorrect	0.0875731
MFE005	Neutral	1	choice_correct	-0.077976
MFE005	Neutral	2	choice_correct	0.10438840534626849
MFE005	Neutral	3	choice_correct	0.20760672263687316
MFE005	Neutral	4	choice_correct	0.18290555926837584
MFE005	Neutral	5	choice_correct	0.0856415
MFE005	Neutral	6	choice_correct	0.0444031
MFE005	Neutral	7	choice_correct	0.10802103878868273
MFE005	Neutral	1	choice_incorrect	0.10775624392823893
MFE005	Neutral	2	choice_incorrect	0.1914392103989894
MFE005	Neutral	3	choice_incorrect	0.3145913971089011
MFE005	Neutral	4	choice_incorrect	0.21528483356070796
MFE005	Neutral	5	choice_incorrect	0.2555707055421126
MFE005	Neutral	6	choice_incorrect	0.056290769040124373
MFE005	Neutral	7	choice_incorrect	0.3179393096565125
MFE005	Repeating	1	choice_correct	-0.015625
MFE005	Repeating	2	choice_correct	0.0798674
MFE005	Repeating	3	choice_correct	0.17807861538514547
MFE005	Repeating	4	choice_correct	0.070854
MFE005	Repeating	5	choice_correct	0.17501992362557148
MFE005	Repeating	6	choice_correct	0.0985616
MFE005	Repeating	7	choice_correct	0.0596561
MFE005	Repeating	1	choice_incorrect	-0.0100116
MFE005	Repeating	2	choice_incorrect	0.30618778221388765
MFE005	Repeating	3	choice_incorrect	0.18119608096309636
MFE005	Repeating	4	choice_incorrect	0.24191665205853236
MFE005	Repeating	5	choice_incorrect	0.15888275917410913
MFE005	Repeating	6	choice_incorrect	0.0835396
MFE005	Repeating	7	choice_incorrect	0.32554399291101666
MFE005	Alternating	1	choice_correct	-0.208148
MFE005	Alternating	2	choice_correct	0.11403082871285468
MFE005	Alternating	3	choice_correct	0.0760127
MFE005	Alternating	4	choice_correct	0.11144187190381367
MFE005	Alternating	5	choice_correct	0.0483967
MFE005	Alternating	6	choice_correct	0.00924803
MFE005	Alternating	7	choice_correct	0.00401808
MFE005	Alternating	1	choice_incorrect	0.2665989944660991
MFE005	Alternating	2	choice_incorrect	0
MFE005	Alternating	3	choice_incorrect	0.2164428030147961
MFE005	Alternating	4	choice_incorrect	0.16353975596636575
MFE005	Alternating	5	choice_incorrect	0.11486995401264329
MFE005	Alternating	6	choice_incorrect	0.3178502973440811
MFE005	Alternating	7	choice_incorrect	0.23752548451598382
MFE009	Neutral	1	choice_correct	0.025026116297887716
MFE009	Neutral	2	choice_correct	0.18843935565630168
MFE009	Neutral	3	choice_correct	0.0780069
MFE009	Neutral	4	choice_correct	0.14161115079267322
MFE009	Neutral	5	choice_correct	0.0589848
MFE009	Neutral	6	choice_correct	0.025083145974481254
MFE009	Neutral	7	choice_correct	0.0761013
MFE009	Neutral	1	choice_incorrect	0.06239
MFE009	Neutral	2	choice_incorrect	0.2151765499088682
MFE009	Neutral	3	choice_incorrect	0.0990886
MFE009	Neutral	4	choice_incorrect	0.13295852333558983
MFE009	Neutral	5	choice_incorrect	0.19275565406004325
MFE009	Neutral	6	choice_incorrect	0.24983666294771792
MFE009	Neutral	7	choice_incorrect	0.14699367950047432
MFE009	Repeating	1	choice_correct	0.0437501
MFE009	Repeating	2	choice_correct	0.2534627410586022
MFE009	Repeating	3	choice_correct	0
MFE009	Repeating	4	choice_correct	0.13058177271776675
MFE009	Repeating	5	choice_correct	0
MFE009	Repeating	6	choice_correct	0.0374062
MFE009	Repeating	7	choice_correct	0.0824033
MFE009	Repeating	1	choice_incorrect	0.00836615
MFE009	Repeating	2	choice_incorrect	0
MFE009	Repeating	3	choice_incorrect	0.3407606382025176
MFE009	Repeating	4	choice_incorrect	0
MFE009	Repeating	5	choice_incorrect	0.2712346397842903
MFE009	Repeating	6	choice_incorrect	0.14760483458400425
MFE009	Repeating	7	choice_incorrect	0.0269319
MFE009	Alternating	1	choice_correct	-0.214423
MFE009	Alternating	2	choice_correct	0.1449720950936857
MFE009	Alternating	3	choice_correct	0.2691800119961715
MFE009	Alternating	4	choice_correct	0.15005164538789167
MFE009	Alternating	5	choice_correct	0.13543067544318432
MFE009	Alternating	6	choice_correct	0.1846341931717578
MFE009	Alternating	7	choice_correct	0.0558326
MFE009	Alternating	1	choice_incorrect	0.322706
MFE009	Alternating	2	choice_incorrect	0.0772358
MFE009	Alternating	3	choice_incorrect	0.12568254355998557
MFE009	Alternating	4	choice_incorrect	0.17681767794048134
MFE009	Alternating	5	choice_incorrect	0.1738573887587005
MFE009	Alternating	6	choice_incorrect	0.22293539111719332
MFE009	Alternating	7	choice_incorrect	0.16305112648979056
MFE010	Neutral	1	choice_correct	0.0410689
MFE010	Neutral	2	choice_correct	0.0739997
MFE010	Neutral	3	choice_correct	0.0212385
MFE010	Neutral	4	choice_correct	0.0883721
MFE010	Neutral	5	choice_correct	-0.00374136
MFE010	Neutral	6	choice_correct	0
MFE010	Neutral	7	choice_correct	-0.019887
MFE010	Neutral	1	choice_incorrect	0.19266414349066632
MFE010	Neutral	2	choice_incorrect	0.17612623516211756
MFE010	Neutral	3	choice_incorrect	0.0653588
MFE010	Neutral	4	choice_incorrect	0.12180118818833315
MFE010	Neutral	5	choice_incorrect	0.10832982500490956
MFE010	Neutral	6	choice_incorrect	0.0325874
MFE010	Neutral	7	choice_incorrect	0.0261172
MFE010	Repeating	1	choice_correct	0.11373408225313208
MFE010	Repeating	2	choice_correct	0.0662989
MFE010	Repeating	3	choice_correct	0.32162056128614724
MFE010	Repeating	4	choice_correct	0.0334343
MFE010	Repeating	5	choice_correct	0.0598845
MFE010	Repeating	6	choice_correct	0.058735864931004717
MFE010	Repeating	7	choice_correct	0.1559477303401273
MFE010	Repeating	1	choice_incorrect	0.19569330996016962
MFE010	Repeating	2	choice_incorrect	0.245971
MFE010	Repeating	3	choice_incorrect	0.0983071
MFE010	Repeating	4	choice_incorrect	0.255863
MFE010	Repeating	5	choice_incorrect	0.2917778859004075
MFE010	Repeating	6	choice_incorrect	0.0506805
MFE010	Repeating	7	choice_incorrect	0.23886580091637993
MFE010	Alternating	1	choice_correct	0
MFE010	Alternating	2	choice_correct	0.2344911467248425
MFE010	Alternating	3	choice_correct	0.19557471060068704
MFE010	Alternating	4	choice_correct	0.0634767
MFE010	Alternating	5	choice_correct	0
MFE010	Alternating	6	choice_correct	0.043971559574027014
MFE010	Alternating	7	choice_correct	0
MFE010	Alternating	1	choice_incorrect	-0.2785
MFE010	Alternating	2	choice_incorrect	0
MFE010	Alternating	3	choice_incorrect	0.00576258
MFE010	Alternating	4	choice_incorrect	0
MFE010	Alternating	5	choice_incorrect	0.010413827333539072
MFE010	Alternating	6	choice_incorrect	0.13237969062606217
MFE010	Alternating	7	choice_incorrect	0.1521456017714165
MFE012	Neutral	1	choice_correct	0.18042441673101867
MFE012	Neutral	2	choice_correct	0.31981626468740004
MFE012	Neutral	3	choice_correct	0.229418
MFE012	Neutral	4	choice_correct	0.11194940965660008
MFE012	Neutral	5	choice_correct	0.14750580116923387
MFE012	Neutral	6	choice_correct	0.021966760938242003
MFE012	Neutral	7	choice_correct	0.0986719
MFE012	Neutral	1	choice_incorrect	0.38622490497543616
MFE012	Neutral	2	choice_incorrect	0.41661838526776923
MFE012	Neutral	3	choice_incorrect	0.4466974498101166
MFE012	Neutral	4	choice_incorrect	0.46417848400778144
MFE012	Neutral	5	choice_incorrect	0.32728474750175757
MFE012	Neutral	6	choice_incorrect	0.19699437047593027
MFE012	Neutral	7	choice_incorrect	0.22508316437495898
MFE012	Repeating	1	choice_correct	0.41047447143517257
MFE012	Repeating	2	choice_correct	0.23754349553923748
MFE012	Repeating	3	choice_correct	0.17226047859633126
MFE012	Repeating	4	choice_correct	0.18382369631818604
MFE012	Repeating	5	choice_correct	0.019626
MFE012	Repeating	6	choice_correct	0.0417534
MFE012	Repeating	7	choice_correct	0.098667
MFE012	Repeating	1	choice_incorrect	0.5892057816186571
MFE012	Repeating	2	choice_incorrect	0.628591
MFE012	Repeating	3	choice_incorrect	0.2615896643676084
MFE012	Repeating	4	choice_incorrect	0.0724002
MFE012	Repeating	5	choice_incorrect	0.3037973624686797
MFE012	Repeating	6	choice_incorrect	0.20040302203561824
MFE012	Repeating	7	choice_incorrect	0.3216848864275656
MFE012	Alternating	1	choice_correct	0.16066768064255066
MFE012	Alternating	2	choice_correct	0.32955323749547016
MFE012	Alternating	3	choice_correct	0.12023083506027368
MFE012	Alternating	4	choice_correct	0.14640488198490265
MFE012	Alternating	5	choice_correct	0.10085235664021124
MFE012	Alternating	6	choice_correct	0
MFE012	Alternating	7	choice_correct	0.14851834387446586
MFE012	Alternating	1	choice_incorrect	0.3718158703664279
MFE012	Alternating	2	choice_incorrect	0.5937121538696862
MFE012	Alternating	3	choice_incorrect	0.30549178492728546
MFE012	Alternating	4	choice_incorrect	0.25682001269205407
MFE012	Alternating	5	choice_incorrect	0.3870648632635444
MFE012	Alternating	6	choice_incorrect	0.2651127409404286
MFE012	Alternating	7	choice_incorrect	0.2683607169801118
Figure 2c
mouseName	environment	sessionNum_diff	nback	parameter	estimate
AMR024	Repeating	1	1	choice_correct	0.017314661540546283
AMR025	Repeating	1	1	choice_correct	0.18274637985797276
MFE005	Repeating	1	1	choice_correct	0.031266365855726584
MFE009	Repeating	1	1	choice_correct	0.13831122924348538
MFE010	Repeating	1	1	choice_correct	0
MFE012	Repeating	1	1	choice_correct	0.3213431691181169
AMR024	Repeating	2	1	choice_correct	0.2701226753253865
AMR025	Repeating	2	1	choice_correct	0.24449965463207451
MFE005	Repeating	2	1	choice_correct	0
MFE009	Repeating	2	1	choice_correct	0.22898576186150718
MFE010	Repeating	2	1	choice_correct	0
MFE012	Repeating	2	1	choice_correct	0.49559035769462373
AMR024	Repeating	3	1	choice_correct	0.24056887472766725
AMR025	Repeating	3	1	choice_correct	0.4393935139339364
MFE005	Repeating	3	1	choice_correct	0.1689841797098074
MFE009	Repeating	3	1	choice_correct	0.14150013134060804
MFE010	Repeating	3	1	choice_correct	0
MFE012	Repeating	3	1	choice_correct	0.35644886907611834
AMR024	Neutral	0	1	choice_correct	0
AMR025	Neutral	0	1	choice_correct	0.19780407467669536
MFE005	Neutral	0	1	choice_correct	-0.077976
MFE009	Neutral	0	1	choice_correct	0.024550907000037488
MFE010	Neutral	0	1	choice_correct	0.0468607
MFE012	Neutral	0	1	choice_correct	0.17949546619916407
Figure 2d
mouseName	environment	sessionNum_diff	nback	parameter	estimate
AMR024	Alternating	1	1	choice_correct	0
AMR025	Alternating	1	1	choice_correct	0.1611315104403697
MFE002	Alternating	1	1	choice_correct	-0.080546
MFE005	Alternating	1	1	choice_correct	-0.284408
MFE009	Alternating	1	1	choice_correct	-0.110351
MFE010	Alternating	1	1	choice_correct	0
AMR024	Alternating	2	1	choice_correct	-0.179949
AMR025	Alternating	2	1	choice_correct	0.17118216128086455
MFE002	Alternating	2	1	choice_correct	0
MFE005	Alternating	2	1	choice_correct	-0.337032
MFE009	Alternating	2	1	choice_correct	-0.282781
MFE010	Alternating	2	1	choice_correct	-0.153507
AMR024	Alternating	3	1	choice_correct	-0.205173
AMR025	Alternating	3	1	choice_correct	-0.115165
MFE002	Alternating	3	1	choice_correct	-0.275769
MFE005	Alternating	3	1	choice_correct	-0.432204
MFE009	Alternating	3	1	choice_correct	-0.274586
MFE010	Alternating	3	1	choice_correct	-0.108935
AMR024	Neutral	0	1	choice_correct	0
AMR025	Neutral	0	1	choice_correct	0.19780407467669536
MFE002	Neutral	0	1	choice_correct	0.1699413549397103
MFE005	Neutral	0	1	choice_correct	-0.077976
MFE009	Neutral	0	1	choice_correct	0.024550907000037488
MFE010	Neutral	0	1	choice_correct	0.0468607
Figure 2e and f
mouseName	p_environment	nback	parameter	estimate
AMR016	Repeating	1	choice_correct	0
AMR016	Repeating	2	choice_correct	0
AMR016	Repeating	3	choice_correct	0
AMR016	Repeating	4	choice_correct	0
AMR016	Repeating	5	choice_correct	0.0744543
AMR016	Repeating	6	choice_correct	0
AMR016	Repeating	7	choice_correct	0
AMR016	Alternating	1	choice_correct	0
AMR016	Alternating	2	choice_correct	0.210395
AMR016	Alternating	3	choice_correct	0.0883586
AMR016	Alternating	4	choice_correct	0.0182214
AMR016	Alternating	5	choice_correct	0.0936334
AMR016	Alternating	6	choice_correct	0.0647921
AMR016	Alternating	7	choice_correct	0.0434872
DAP057	Repeating	1	choice_correct	0.0358147
DAP057	Repeating	2	choice_correct	0.126624
DAP057	Repeating	3	choice_correct	0.176708
DAP057	Repeating	4	choice_correct	0.0766271
DAP057	Repeating	5	choice_correct	0
DAP057	Repeating	6	choice_correct	0.0288704
DAP057	Repeating	7	choice_correct	0
DAP057	Alternating	1	choice_correct	0
DAP057	Alternating	2	choice_correct	0.242933
DAP057	Alternating	3	choice_correct	0.159974
DAP057	Alternating	4	choice_correct	0.000793375
DAP057	Alternating	5	choice_correct	0.0236453
DAP057	Alternating	6	choice_correct	0.105198
DAP057	Alternating	7	choice_correct	0.126377
AMR024	Repeating	1	choice_correct	0.084212
AMR024	Repeating	2	choice_correct	0.123805
AMR024	Repeating	3	choice_correct	0.113735
AMR024	Repeating	4	choice_correct	0.0115977
AMR024	Repeating	5	choice_correct	0.125304
AMR024	Repeating	6	choice_correct	0.0954163
AMR024	Repeating	7	choice_correct	0.00400561
AMR024	Alternating	1	choice_correct	-0.254213
AMR024	Alternating	2	choice_correct	-0.0012247
AMR024	Alternating	3	choice_correct	0
AMR024	Alternating	4	choice_correct	0
AMR024	Alternating	5	choice_correct	-0.0201539
AMR024	Alternating	6	choice_correct	0.110835
AMR024	Alternating	7	choice_correct	0
AMR025	Repeating	1	choice_correct	0.300625
AMR025	Repeating	2	choice_correct	0.368501
AMR025	Repeating	3	choice_correct	0.203092
AMR025	Repeating	4	choice_correct	0.157485
AMR025	Repeating	5	choice_correct	0.0401357
AMR025	Repeating	6	choice_correct	0.141987
AMR025	Repeating	7	choice_correct	0.0820241
AMR025	Alternating	1	choice_correct	-0.0368937
AMR025	Alternating	2	choice_correct	0.0857027
AMR025	Alternating	3	choice_correct	0.149935
AMR025	Alternating	4	choice_correct	0
AMR025	Alternating	5	choice_correct	0.1296
AMR025	Alternating	6	choice_correct	0
AMR025	Alternating	7	choice_correct	0.0873948
MFE002	Repeating	1	choice_correct	0.396151
MFE002	Repeating	2	choice_correct	0.147122
MFE002	Repeating	3	choice_correct	0.124097
MFE002	Repeating	4	choice_correct	0
MFE002	Repeating	5	choice_correct	0
MFE002	Repeating	6	choice_correct	0
MFE002	Repeating	7	choice_correct	0
MFE002	Alternating	1	choice_correct	-0.201898
MFE002	Alternating	2	choice_correct	0.36399
MFE002	Alternating	3	choice_correct	0.182581
MFE002	Alternating	4	choice_correct	0.0521448
MFE002	Alternating	5	choice_correct	0.266591
MFE002	Alternating	6	choice_correct	0.101184
MFE002	Alternating	7	choice_correct	-0.0777798
MFE005	Repeating	1	choice_correct	0
MFE005	Repeating	2	choice_correct	0
MFE005	Repeating	3	choice_correct	0
MFE005	Repeating	4	choice_correct	0.0511607
MFE005	Repeating	5	choice_correct	-0.072145
MFE005	Repeating	6	choice_correct	0.0700792
MFE005	Repeating	7	choice_correct	-0.0183771
MFE005	Alternating	1	choice_correct	-0.321717
MFE005	Alternating	2	choice_correct	0.0408515
MFE005	Alternating	3	choice_correct	0.257767
MFE005	Alternating	4	choice_correct	0.11922
MFE005	Alternating	5	choice_correct	0.136362
MFE005	Alternating	6	choice_correct	-0.0358838
MFE005	Alternating	7	choice_correct	0.0291095
MFE009	Repeating	1	choice_correct	0.0817966
MFE009	Repeating	2	choice_correct	0.172374
MFE009	Repeating	3	choice_correct	0.0861427
MFE009	Repeating	4	choice_correct	0.186667
MFE009	Repeating	5	choice_correct	0
MFE009	Repeating	6	choice_correct	0.00994057
MFE009	Repeating	7	choice_correct	0
MFE009	Alternating	1	choice_correct	-0.139033
MFE009	Alternating	2	choice_correct	0.144158
MFE009	Alternating	3	choice_correct	0.02004
MFE009	Alternating	4	choice_correct	0.120832
MFE009	Alternating	5	choice_correct	0
MFE009	Alternating	6	choice_correct	0.139685
MFE009	Alternating	7	choice_correct	0.0865778
MFE010	Repeating	1	choice_correct	0.0703694
MFE010	Repeating	2	choice_correct	0.142038
MFE010	Repeating	3	choice_correct	0
MFE010	Repeating	4	choice_correct	0
MFE010	Repeating	5	choice_correct	0
MFE010	Repeating	6	choice_correct	0
MFE010	Repeating	7	choice_correct	0
MFE010	Alternating	1	choice_correct	-0.187088
MFE010	Alternating	2	choice_correct	0.0289188
MFE010	Alternating	3	choice_correct	0
MFE010	Alternating	4	choice_correct	0.149234
MFE010	Alternating	5	choice_correct	-0.134304
MFE010	Alternating	6	choice_correct	0.131825
MFE010	Alternating	7	choice_correct	0
MFE012	Repeating	1	choice_correct	0.428591
MFE012	Repeating	2	choice_correct	0.524536
MFE012	Repeating	3	choice_correct	0.148721
MFE012	Repeating	4	choice_correct	0.168304
MFE012	Repeating	5	choice_correct	0.240373
MFE012	Repeating	6	choice_correct	0
MFE012	Repeating	7	choice_correct	0.0135192
MFE012	Alternating	1	choice_correct	0.19951
MFE012	Alternating	2	choice_correct	0.330005
MFE012	Alternating	3	choice_correct	0.250684
MFE012	Alternating	4	choice_correct	0.0493667
MFE012	Alternating	5	choice_correct	0.105356
MFE012	Alternating	6	choice_correct	-0.0416807
MFE012	Alternating	7	choice_correct	0.173093
Figure 2g
mouseName	p_environment	contrast	delta_pRight
AMR015	Alternating	-1	0.0606061
AMR015	Alternating	-0.5	0.08
AMR015	Alternating	-0.25	-0.0888889
AMR015	Alternating	-0.125	0.015151515151515166
AMR015	Alternating	-0.0625	0.053084648493543773
AMR015	Alternating	0	0.0788506
AMR015	Alternating	0.0625	0.015015
AMR015	Alternating	0.125	0.1029411764705882
AMR015	Alternating	0.25	-0.131313
AMR015	Alternating	0.5	0.0524476
AMR015	Alternating	1	0.0294118
AMR016	Alternating	-1	-0.0083612
AMR016	Alternating	-0.5	-0.010989
AMR016	Alternating	-0.25	-0.035801
AMR016	Alternating	-0.125	0.012477718360071277
AMR016	Alternating	-0.0625	0.0677398
AMR016	Alternating	0	-0.0257847
AMR016	Alternating	0.0625	9.179926560588525e-4
AMR016	Alternating	0.125	0.050641
AMR016	Alternating	0.25	-0.0335959
AMR016	Alternating	0.5	0.017241379310344862
AMR016	Alternating	1	0.014925373134328401
AMR016	Repeating	-1	-0.155556
AMR016	Repeating	-0.5	-0.261905
AMR016	Repeating	-0.25	0.031746031746031744
AMR016	Repeating	-0.125	-0.0535714
AMR016	Repeating	-0.0625	-0.115385
AMR016	Repeating	0	0.011904761904761862
AMR016	Repeating	0.0625	0.1568627450980392
AMR016	Repeating	0.125	0.0833333
AMR016	Repeating	0.25	-0.00909091
AMR016	Repeating	0.5	0.2727272727272727
AMR016	Repeating	1	-0.2
AMR024	Alternating	-1	-0.0404858
AMR024	Alternating	-0.5	-0.0294118
AMR024	Alternating	-0.25	0.014906832298136646
AMR024	Alternating	-0.125	-0.0566596
AMR024	Alternating	-0.0625	-0.28125
AMR024	Alternating	0	-0.0726316
AMR024	Alternating	0.0625	-0.103361
AMR024	Alternating	0.125	-0.183333
AMR024	Alternating	0.25	-0.0384615
AMR024	Alternating	0.5	-0.0916667
AMR024	Alternating	1	-0.09375
AMR024	Repeating	-1	0.0176768
AMR024	Repeating	-0.5	-0.0204741
AMR024	Repeating	-0.25	0.0901001
AMR024	Repeating	-0.125	-0.0420847
AMR024	Repeating	-0.0625	-0.0880282
AMR024	Repeating	0	0.0838639
AMR024	Repeating	0.0625	0.1494571002767725
AMR024	Repeating	0.125	-0.120242
AMR024	Repeating	0.25	0.1211044286495353
AMR024	Repeating	0.5	-0.00897308
AMR024	Repeating	1	0.0935606
AMR025	Alternating	-1	-0.136558
AMR025	Alternating	-0.5	-0.0255682
AMR025	Alternating	-0.25	0.025925925925925936
AMR025	Alternating	-0.125	-0.127949
AMR025	Alternating	-0.0625	0.14516129032258063
AMR025	Alternating	0	-0.172482
AMR025	Alternating	0.0625	0.0998476
AMR025	Alternating	0.125	-0.0209241
AMR025	Alternating	0.25	0
AMR025	Alternating	0.5	-0.0322581
AMR025	Alternating	1	0.0776471
AMR025	Repeating	-1	-0.0123457
AMR025	Repeating	-0.5	0.11904761904761905
AMR025	Repeating	-0.25	0.23632538569424966
AMR025	Repeating	-0.125	0.17432950191570884
AMR025	Repeating	-0.0625	0.21958041958041952
AMR025	Repeating	0	0.21062166285278416
AMR025	Repeating	0.0625	0.14659578818237584
AMR025	Repeating	0.125	-0.00902256
AMR025	Repeating	0.25	0.0466768
AMR025	Repeating	0.5	-0.0138889
AMR025	Repeating	1	-0.00964912
DAP057	Alternating	-1	0.032467532467532464
DAP057	Alternating	-0.5	0.00707414
DAP057	Alternating	-0.25	0.046966731898238745
DAP057	Alternating	-0.125	-0.0283238
DAP057	Alternating	-0.0625	-0.0615809
DAP057	Alternating	0	0.0366774
DAP057	Alternating	0.0625	-0.0694263
DAP057	Alternating	0.125	2.3707918444759724e-4
DAP057	Alternating	0.25	0.0362934
DAP057	Alternating	0.5	0.0766254
DAP057	Alternating	1	-0.00144456
DAP057	Repeating	-1	0.0439977
DAP057	Repeating	-0.5	-0.00501672
DAP057	Repeating	-0.25	0.0133091
DAP057	Repeating	-0.125	-0.0318139
DAP057	Repeating	-0.0625	0.00567951
DAP057	Repeating	0	0.0438223
DAP057	Repeating	0.0625	0.14473684210526316
DAP057	Repeating	0.125	-0.00631313
DAP057	Repeating	0.25	0.0752056
DAP057	Repeating	0.5	-0.000811425
DAP057	Repeating	1	-0.0600775
MFE002	Alternating	-1	-0.0046332
MFE002	Alternating	-0.5	0.10181451612903225
MFE002	Alternating	-0.25	0.025641025641025633
MFE002	Alternating	-0.125	-0.288177
MFE002	Alternating	-0.0625	-0.120582
MFE002	Alternating	0	-0.117201
MFE002	Alternating	0.0625	-0.137717
MFE002	Alternating	0.125	0.12899106002554273
MFE002	Alternating	0.25	-0.0555556
MFE002	Alternating	0.5	-0.00428571
MFE002	Alternating	1	0
MFE002	Repeating	-1	0.3125
MFE002	Repeating	-0.5	0.040293040293040316
MFE002	Repeating	-0.25	0.14285714285714285
MFE002	Repeating	-0.125	0.26190476190476186
MFE002	Repeating	-0.0625	0.0778947
MFE002	Repeating	0	0.2583333333333333
MFE002	Repeating	0.0625	0.22596153846153844
MFE002	Repeating	0.125	0.20175438596491235
MFE002	Repeating	0.25	0.0714286
MFE002	Repeating	0.5	-0.0909091
MFE002	Repeating	1	0
MFE005	Alternating	-1	-0.0487805
MFE005	Alternating	-0.5	-0.0784884
MFE005	Alternating	-0.25	-0.0565657
MFE005	Alternating	-0.125	-0.210084
MFE005	Alternating	-0.0625	-0.0928571
MFE005	Alternating	0	-0.337034
MFE005	Alternating	0.0625	0.0558313
MFE005	Alternating	0.125	-0.0897436
MFE005	Alternating	0.25	-0.0398649
MFE005	Alternating	0.5	0.061776061776061875
MFE005	Alternating	1	-0.0529144
MFE005	Repeating	-1	0.09375
MFE005	Repeating	-0.5	-0.133117
MFE005	Repeating	-0.25	0.015949
MFE005	Repeating	-0.125	-0.0272989
MFE005	Repeating	-0.0625	0.0484848
MFE005	Repeating	0	0.0443754
MFE005	Repeating	0.0625	-0.013369
MFE005	Repeating	0.125	-0.00453721
MFE005	Repeating	0.25	-0.191919
MFE005	Repeating	0.5	0.0769231
MFE005	Repeating	1	0.1515151515151515
MFE009	Alternating	-1	-0.0833333
MFE009	Alternating	-0.5	-0.0775401
MFE009	Alternating	-0.25	0.00714286
MFE009	Alternating	-0.125	0.0937931
MFE009	Alternating	-0.0625	-0.169975
MFE009	Alternating	0	0.06
MFE009	Alternating	0.0625	-0.0323276
MFE009	Alternating	0.125	-0.101974
MFE009	Alternating	0.25	0.028490028490028463
MFE009	Alternating	0.5	-0.00202429
MFE009	Alternating	1	-0.0738046
MFE009	Repeating	-1	0.00320513
MFE009	Repeating	-0.5	0.0396825
MFE009	Repeating	-0.25	0.013043478260869573
MFE009	Repeating	-0.125	0.034482758620689655
MFE009	Repeating	-0.0625	0.0729167
MFE009	Repeating	0	0.12055485498108448
MFE009	Repeating	0.0625	0.0415537
MFE009	Repeating	0.125	0.22037037037037033
MFE009	Repeating	0.25	-0.155914
MFE009	Repeating	0.5	0.023923444976076458
MFE009	Repeating	1	0.0642857
MFE010	Alternating	-1	0
MFE010	Alternating	-0.5	-0.0252101
MFE010	Alternating	-0.25	-0.1
MFE010	Alternating	-0.125	-0.125
MFE010	Alternating	-0.0625	0.0555556
MFE010	Alternating	0	-0.235589
MFE010	Alternating	0.0625	-0.121212
MFE010	Alternating	0.125	-0.0909091
MFE010	Alternating	0.25	-0.133333
MFE010	Alternating	0.5	0.0588235
MFE010	Alternating	1	0.0625
MFE010	Repeating	-1	0.042857142857142844
MFE010	Repeating	-0.5	-0.0833333
MFE010	Repeating	-0.25	-0.0833333
MFE010	Repeating	-0.125	0.1948051948051948
MFE010	Repeating	-0.0625	0.3181818181818182
MFE010	Repeating	0	-0.040404
MFE010	Repeating	0.0625	0.0625
MFE010	Repeating	0.125	0.15000000000000002
MFE010	Repeating	0.25	0.059523809523809534
MFE010	Repeating	0.5	-0.0238095
MFE010	Repeating	1	0.30000000000000004
MFE012	Alternating	-1	-0.0293225
MFE012	Alternating	-0.5	0.00197628
MFE012	Alternating	-0.25	0.0568182
MFE012	Alternating	-0.125	-0.0834334
MFE012	Alternating	-0.0625	0.0804054
MFE012	Alternating	0	0.2297839506172839
MFE012	Alternating	0.0625	0.10224089635854339
MFE012	Alternating	0.125	0.18367346938775508
MFE012	Alternating	0.25	0.0168998
MFE012	Alternating	0.5	0.10256410256410253
MFE012	Alternating	1	-0.0268908
MFE012	Repeating	-1	0.0436508
MFE012	Repeating	-0.5	0.0692432
MFE012	Repeating	-0.25	0.15221774193548387
MFE012	Repeating	-0.125	0.15238095238095237
MFE012	Repeating	-0.0625	0.14224137931034486
MFE012	Repeating	0	0.29533185138139095
MFE012	Repeating	0.0625	0.26023391812865493
MFE012	Repeating	0.125	-0.153846
MFE012	Repeating	0.25	0.15384615384615385
MFE012	Repeating	0.5	0.0689655
MFE012	Repeating	1	0.0294118
Figure 2h
mouseName	contrast	p1_contrast_binned	delta_pRight
AMR015	-1	low	-0.047619
AMR015	-1	high	0.08
AMR015	-0.5	low	0.125
AMR015	-0.5	high	0.059721
AMR015	-0.25	low	0.10416666666666666
AMR015	-0.25	high	0.029684601113172546
AMR015	-0.125	low	0.0568182
AMR015	-0.125	high	0.0864346
AMR015	-0.0625	low	0.16758241758241757
AMR015	-0.0625	high	0.12925170068027209
AMR015	0	low	0.0805934
AMR015	0	high	0.15800865800865793
AMR015	0.0625	low	0.30476190476190473
AMR015	0.0625	high	0.056426332288401215
AMR015	0.125	low	0.0574074
AMR015	0.125	high	0.0071736
AMR015	0.25	low	0.17592592592592593
AMR015	0.25	high	0.0681818
AMR015	0.5	low	0.1282051282051282
AMR015	0.5	high	0.020460358056266004
AMR015	1	low	0.025345622119815725
AMR015	1	high	0.0869565
AMR016	-1	low	-0.101023
AMR016	-1	high	-0.0533182
AMR016	-0.5	low	-0.0400458
AMR016	-0.5	high	0.015000000000000013
AMR016	-0.25	low	-0.0967033
AMR016	-0.25	high	0.044898
AMR016	-0.125	low	-0.00492611
AMR016	-0.125	high	-0.0622822
AMR016	-0.0625	low	0.24857685009487668
AMR016	-0.0625	high	-0.136585
AMR016	0	low	0.027407689379520317
AMR016	0	high	-0.123529
AMR016	0.0625	low	-0.158333
AMR016	0.0625	high	0
AMR016	0.125	low	0.10701754385964912
AMR016	0.125	high	0.0596591
AMR016	0.25	low	-0.0638298
AMR016	0.25	high	-0.0226064
AMR016	0.5	low	-0.0263158
AMR016	0.5	high	0.0857143
AMR016	1	low	0
AMR016	1	high	-0.0202224
AMR024	-1	low	0.048659384309831175
AMR024	-1	high	-0.0168929
AMR024	-0.5	low	0.025171624713958812
AMR024	-0.5	high	-0.0105708
AMR024	-0.25	low	0.00174825
AMR024	-0.25	high	0.0623656
AMR024	-0.125	low	0.041666666666666685
AMR024	-0.125	high	-0.0417205
AMR024	-0.0625	low	-0.068833
AMR024	-0.0625	high	-0.0946147
AMR024	0	low	0.0599743
AMR024	0	high	0.0491867
AMR024	0.0625	low	0.13641245972073046
AMR024	0.0625	high	0.008967
AMR024	0.125	low	0.037735849056603765
AMR024	0.125	high	-0.148709
AMR024	0.25	low	0.10139860139860135
AMR024	0.25	high	0.00769231
AMR024	0.5	low	-0.0269017
AMR024	0.5	high	-0.0174838
AMR024	1	low	-0.0208978
AMR024	1	high	0.04427
AMR025	-1	low	0.0404412
AMR025	-1	high	0.00388027
AMR025	-0.5	low	0.16862514688601646
AMR025	-0.5	high	0.11079545454545454
AMR025	-0.25	low	0.0864362
AMR025	-0.25	high	0.044075
AMR025	-0.125	low	0.1571980143408715
AMR025	-0.125	high	0.10489236790606653
AMR025	-0.0625	low	0.3855917667238422
AMR025	-0.0625	high	0.0604575
AMR025	0	low	0.22619047619047622
AMR025	0	high	0.0719286
AMR025	0.0625	low	0.20169160702667532
AMR025	0.0625	high	-0.00238095
AMR025	0.125	low	0.050793650793650835
AMR025	0.125	high	0.027568042142229965
AMR025	0.25	low	0.0261017
AMR025	0.25	high	0.0390827
AMR025	0.5	low	0.0442219
AMR025	0.5	high	0.020329881089374835
AMR025	1	low	0.0612772
AMR025	1	high	-0.0304784
DAP057	-1	low	0.047619047619047616
DAP057	-1	high	0.027777777777777776
DAP057	-0.5	low	0.0555556
DAP057	-0.5	high	-0.0575397
DAP057	-0.25	low	0.13948306595365417
DAP057	-0.25	high	-0.0318841
DAP057	-0.125	low	0.0614035
DAP057	-0.125	high	-0.025641
DAP057	-0.0625	low	0.0496829
DAP057	-0.0625	high	-0.0773217
DAP057	0	low	0.047202797202797186
DAP057	0	high	0
DAP057	0.0625	low	0.16081871345029242
DAP057	0.0625	high	-0.0649028
DAP057	0.125	low	0.0538462
DAP057	0.125	high	-0.00380952
DAP057	0.25	low	0.16593337523570073
DAP057	0.25	high	0.049454376596238636
DAP057	0.5	low	0.00615901
DAP057	0.5	high	0.0728736
DAP057	1	low	0.0589054
DAP057	1	high	-0.0689103
MFE002	-1	low	-0.00919732
MFE002	-1	high	0.0726351
MFE002	-0.5	low	0.11204481792717086
MFE002	-0.5	high	-0.0240832
MFE002	-0.25	low	0.00715564
MFE002	-0.25	high	0.013480392156862739
MFE002	-0.125	low	0.0934959
MFE002	-0.125	high	-0.0994898
MFE002	-0.0625	low	-0.00564263
MFE002	-0.0625	high	-0.0113208
MFE002	0	low	-0.0237609
MFE002	0	high	0.0414916
MFE002	0.0625	low	0.14645103324348607
MFE002	0.0625	high	0.14085634253701484
MFE002	0.125	low	0.13186813186813184
MFE002	0.125	high	0.15094339622641517
MFE002	0.25	low	-0.0447368
MFE002	0.25	high	0.0700152
MFE002	0.5	low	-0.105263
MFE002	0.5	high	0.0486111
MFE002	1	low	-0.0278533
MFE002	1	high	0.0175439
MFE005	-1	low	0.0414348
MFE005	-1	high	0.0551833
MFE005	-0.5	low	-0.106977
MFE005	-0.5	high	-0.0873046
MFE005	-0.25	low	0.1852216748768473
MFE005	-0.25	high	-0.100465
MFE005	-0.125	low	0.14814814814814814
MFE005	-0.125	high	-0.0134253
MFE005	-0.0625	low	0.1785714285714286
MFE005	-0.0625	high	-0.142639
MFE005	0	low	-0.0394639
MFE005	0	high	-0.257514
MFE005	0.0625	low	0.22745098039215683
MFE005	0.0625	high	0.0676768
MFE005	0.125	low	0
MFE005	0.125	high	-0.0830992
MFE005	0.25	low	0.10892857142857137
MFE005	0.25	high	-0.112281
MFE005	0.5	low	0.12857142857142856
MFE005	0.5	high	0.0448505
MFE005	1	low	0.0783807
MFE005	1	high	0.038634321653189585
MFE009	-1	low	-0.0807018
MFE009	-1	high	0.060975609756097573
MFE009	-0.5	low	-0.0324748
MFE009	-0.5	high	-0.0434905
MFE009	-0.25	low	-0.0628019
MFE009	-0.25	high	-0.061432
MFE009	-0.125	low	0.23715415019762845
MFE009	-0.125	high	-0.047217
MFE009	-0.0625	low	0.2777777777777778
MFE009	-0.0625	high	0.0986214
MFE009	0	low	0.1470588235294118
MFE009	0	high	-0.0386216
MFE009	0.0625	low	0.11218637992831548
MFE009	0.0625	high	-0.139877
MFE009	0.125	low	0.0747863
MFE009	0.125	high	0.0857143
MFE009	0.25	low	0.0985663
MFE009	0.25	high	-0.0972125
MFE009	0.5	low	0.0561347
MFE009	0.5	high	-0.0259622
MFE009	1	low	0.0451927
MFE009	1	high	-0.0196133
MFE010	-1	low	-0.00229885
MFE010	-1	high	-0.126482
MFE010	-0.5	low	0
MFE010	-0.5	high	-0.18355
MFE010	-0.25	low	0.00952381
MFE010	-0.25	high	-0.1075
MFE010	-0.125	low	0.2142857142857143
MFE010	-0.125	high	-0.0428571
MFE010	-0.0625	low	0.16190476190476194
MFE010	-0.0625	high	0.0588235
MFE010	0	low	0.074124
MFE010	0	high	-0.0510591
MFE010	0.0625	low	0.2918552036199095
MFE010	0.0625	high	-0.1
MFE010	0.125	low	0.4117647058823529
MFE010	0.125	high	0.23897435897435892
MFE010	0.25	low	0.0997442
MFE010	0.25	high	-0.0833333
MFE010	0.5	low	-0.00396825
MFE010	0.5	high	-0.00892857
MFE010	1	low	0.0775401
MFE010	1	high	0.033333333333333326
MFE012	-1	low	0.03125
MFE012	-1	high	0.0832084
MFE012	-0.5	low	0.0615385
MFE012	-0.5	high	0.027777777777777776
MFE012	-0.25	low	0.0923077
MFE012	-0.25	high	0.0778986
MFE012	-0.125	low	0.1515426497277677
MFE012	-0.125	high	-0.0900164
MFE012	-0.0625	low	0.2413793103448276
MFE012	-0.0625	high	-0.0577778
MFE012	0	low	0.3
MFE012	0	high	0.21834625322997414
MFE012	0.0625	low	0.19354838709677413
MFE012	0.0625	high	0.16507936507936505
MFE012	0.125	low	0.12885154061624648
MFE012	0.125	high	0.017391304347826098
MFE012	0.25	low	0.16816816816816815
MFE012	0.25	high	-0.00543478
MFE012	0.5	low	0.16666666666666663
MFE012	0.5	high	0.022459893048128343
MFE012	1	low	0.15625
MFE012	1	high	-0.0888889

## Sheet: Figure 3
Figure 3b
environment	nback	parameter	model_estimate
Alternating	1	choice_correct	0.0546029
Alternating	1	choice_incorrect	-0.190832
Alternating	2	choice_correct	0.0878429
Alternating	2	choice_incorrect	-0.0477429
Alternating	3	choice_correct	0.0534958
Alternating	3	choice_incorrect	-0.0793051
Alternating	4	choice_correct	0.051661
Alternating	4	choice_incorrect	-0.0407694
Alternating	5	choice_correct	0.043636
Alternating	5	choice_incorrect	-0.038457
Alternating	6	choice_correct	0.0385734
Alternating	6	choice_incorrect	-0.0224108
Alternating	7	choice_correct	0.022785343535687116
Alternating	7	choice_incorrect	-0.0106513
Neutral	1	choice_correct	0.1318150134400572
Neutral	1	choice_incorrect	-0.150832
Neutral	2	choice_correct	0.10821144669391791
Neutral	2	choice_incorrect	-0.120355
Neutral	3	choice_correct	0.0941306
Neutral	3	choice_incorrect	-0.0932213
Neutral	4	choice_correct	0.0807183
Neutral	4	choice_incorrect	-0.0711623
Neutral	5	choice_correct	0.0682677
Neutral	5	choice_incorrect	-0.0569286
Neutral	6	choice_correct	0.058726253531112195
Neutral	6	choice_incorrect	-0.0436302
Neutral	7	choice_correct	0.049960321476738505
Neutral	7	choice_incorrect	-0.0294414
Repeating	1	choice_correct	0.21359593268404048
Repeating	1	choice_incorrect	-0.0769174
Repeating	2	choice_correct	0.14436515455879217
Repeating	2	choice_incorrect	-0.08306
Repeating	3	choice_correct	0.11237262815612313
Repeating	3	choice_incorrect	-0.0718054
Repeating	4	choice_correct	0.0951054
Repeating	4	choice_incorrect	-0.0637063
Repeating	5	choice_correct	0.0838935
Repeating	5	choice_incorrect	-0.0456973
Repeating	6	choice_correct	0.0738725
Repeating	6	choice_incorrect	-0.0309557
Repeating	7	choice_correct	0.12168211092163742
Repeating	7	choice_incorrect	-0.0501445
Figure 3c
p_environment	nback	parameter	model_estimate
Alternating	1	choice_correct	0.10138738617193932
Alternating	2	choice_correct	0.0787121
Alternating	3	choice_correct	0.0675286
Alternating	4	choice_correct	0.0525075
Alternating	5	choice_correct	0.052612
Alternating	6	choice_correct	0.0390305
Alternating	7	choice_correct	0.033319643425763705
Repeating	1	choice_correct	0.0938004
Repeating	2	choice_correct	0.0746653
Repeating	3	choice_correct	0.0625047
Repeating	4	choice_correct	0.056023993795432804
Repeating	5	choice_correct	0.047838
Repeating	6	choice_correct	0.040496
Repeating	7	choice_correct	0.0379814
Figure 3f
environment	nback	parameter	model_estimate
Alternating	1	choice_correct	-0.0867932
Alternating	1	choice_incorrect	-0.322278
Alternating	2	choice_correct	0.1959474243889938
Alternating	2	choice_incorrect	-0.102389
Alternating	3	choice_correct	0.1189003270792611
Alternating	3	choice_incorrect	-0.0825879
Alternating	4	choice_correct	0.0824856
Alternating	4	choice_incorrect	-0.041357
Alternating	5	choice_correct	0.0620307
Alternating	5	choice_incorrect	-0.0246657
Alternating	6	choice_correct	0.048117892668632804
Alternating	6	choice_incorrect	-0.00815633
Alternating	7	choice_correct	0.030520845309768466
Alternating	7	choice_incorrect	0.00290124
Neutral	1	choice_correct	0.034667397220310085
Neutral	1	choice_incorrect	-0.216027
Neutral	2	choice_correct	0.1862610426485226
Neutral	2	choice_incorrect	-0.135867
Neutral	3	choice_correct	0.13361746725635937
Neutral	3	choice_incorrect	-0.0877184
Neutral	4	choice_correct	0.10739725788267489
Neutral	4	choice_incorrect	-0.06862
Neutral	5	choice_correct	0.0848838
Neutral	5	choice_incorrect	-0.0389265
Neutral	6	choice_correct	0.0666326
Neutral	6	choice_incorrect	-0.0260441
Neutral	7	choice_correct	0.056225211994980595
Neutral	7	choice_incorrect	-0.0125127
Repeating	1	choice_correct	0.1749006313195068
Repeating	1	choice_incorrect	-0.101688
Repeating	2	choice_correct	0.23843933755374988
Repeating	2	choice_incorrect	-0.10141
Repeating	3	choice_correct	0.14136374023990295
Repeating	3	choice_incorrect	-0.0894371
Repeating	4	choice_correct	0.11252109859932181
Repeating	4	choice_incorrect	-0.0664583
Repeating	5	choice_correct	0.0941187
Repeating	5	choice_incorrect	-0.0465362
Repeating	6	choice_correct	0.0848654
Repeating	6	choice_incorrect	-0.0233239
Repeating	7	choice_correct	0.13427059774343636
Repeating	7	choice_incorrect	-0.0456224
Figure 3g
p_environment	nback	parameter	model_estimate
Alternating	1	choice_correct	-0.0656827
Alternating	2	choice_correct	0.1757922655251489
Alternating	3	choice_correct	0.11351316151477926
Alternating	4	choice_correct	0.0883972
Alternating	5	choice_correct	0.0742803
Alternating	6	choice_correct	0.0453289
Alternating	7	choice_correct	0.0440629
Repeating	1	choice_correct	0.0729354
Repeating	2	choice_correct	0.1206432255902166
Repeating	3	choice_correct	0.0855213
Repeating	4	choice_correct	0.0733373
Repeating	5	choice_correct	0.0577052
Repeating	6	choice_correct	0.0474313
Repeating	7	choice_correct	0.0399867
Figure 3h
contrast	model_pRight
-1	0.0814269
-0.5	0.0778432
-0.25	0.087703
-0.125	0.1967542806854693
-0.0625	0.31540667916611376
0	0.5012288073678213
0.0625	0.6798731091170666
0.125	0.8105093440710758
0.25	0.9054081577303918
0.5	0.9174975341059445
1	0.9242698251448006
Figure 3i
environment	contrast	p1_abs_contrast_binned	model_delta_pRight
Neutral	-1	low	0.0528077
Neutral	-1	high	-0.0039595
Neutral	-0.5	low	0.0549127
Neutral	-0.5	high	-0.0091259
Neutral	-0.25	low	0.0716109
Neutral	-0.25	high	-0.0013983
Neutral	-0.125	low	0.0728274
Neutral	-0.125	high	-0.015125
Neutral	-0.0625	low	0.099435
Neutral	-0.0625	high	-0.0211182
Neutral	0	low	0.103867
Neutral	0	high	-0.0386412
Neutral	0.0625	low	0.0923122
Neutral	0.0625	high	-0.027697
Neutral	0.125	low	0.0925225
Neutral	0.125	high	-0.0173624
Neutral	0.25	low	0.0490752
Neutral	0.25	high	-0.0041694
Neutral	0.5	low	0.055135
Neutral	0.5	high	-0.005942
Neutral	1	low	0.0586959
Neutral	1	high	0.00131601

## Sheet: Figure 4
Figure 4a
mouseName	contrast	pRight
CSH_ZAD_001	-1	0.0862069
CSH_ZAD_001	-0.5	0.142857
CSH_ZAD_001	-0.25	0.129921
CSH_ZAD_001	-0.125	0.166667
CSH_ZAD_001	-0.0625	0.215054
CSH_ZAD_001	0	0.359375
CSH_ZAD_001	0.0625	0.786408
CSH_ZAD_001	0.125	0.854772
CSH_ZAD_001	0.25	0.940171
CSH_ZAD_001	0.5	0.926471
CSH_ZAD_001	1	0.980952
CSH_ZAD_002	-1	0
CSH_ZAD_002	-0.25	0.0821114
CSH_ZAD_002	-0.125	0.281796
CSH_ZAD_002	-0.0625	0.478836
CSH_ZAD_002	0	0.820896
CSH_ZAD_002	0.0625	0.865079
CSH_ZAD_002	0.125	0.854286
CSH_ZAD_002	0.25	0.842105
CSH_ZAD_002	1	0.843575
CSH_ZAD_003	-1	0.00733496
CSH_ZAD_003	-0.5	0.0833333
CSH_ZAD_003	-0.25	0.0134474
CSH_ZAD_003	-0.125	0.0501253
CSH_ZAD_003	-0.0625	0.100711
CSH_ZAD_003	0	0.339891
CSH_ZAD_003	0.0625	0.778436
CSH_ZAD_003	0.125	0.875622
CSH_ZAD_003	0.25	0.943847
CSH_ZAD_003	0.5	0.84375
CSH_ZAD_003	1	0.971831
CSH_ZAD_004	-1	0.0541012
CSH_ZAD_004	-0.5	0.157895
CSH_ZAD_004	-0.25	0.132727
CSH_ZAD_004	-0.125	0.196043
CSH_ZAD_004	-0.0625	0.388034
CSH_ZAD_004	0	0.64658
CSH_ZAD_004	0.0625	0.793515
CSH_ZAD_004	0.125	0.895604
CSH_ZAD_004	0.25	0.922366
CSH_ZAD_004	0.5	0.844444
CSH_ZAD_004	1	0.962025
CSH_ZAD_005	-1	0.137255
CSH_ZAD_005	-0.25	0.150794
CSH_ZAD_005	-0.125	0.126126
CSH_ZAD_005	-0.0625	0.141304
CSH_ZAD_005	0	0.147059
CSH_ZAD_005	0.0625	0.432203
CSH_ZAD_005	0.125	0.598214
CSH_ZAD_005	0.25	0.80198
CSH_ZAD_005	1	0.943396
CSH_ZAD_006	-1	0.0258621
CSH_ZAD_006	-0.5	0.0212766
CSH_ZAD_006	-0.25	0.0791667
CSH_ZAD_006	-0.125	0.196532
CSH_ZAD_006	-0.0625	0.323171
CSH_ZAD_006	0	0.591241
CSH_ZAD_006	0.0625	0.76506
CSH_ZAD_006	0.125	0.925134
CSH_ZAD_006	0.25	0.935185
CSH_ZAD_006	0.5	0.9875
CSH_ZAD_006	1	0.990521
CSH_ZAD_007	-1	0.0131926
CSH_ZAD_007	-0.5	0.010989
CSH_ZAD_007	-0.25	0.0190024
CSH_ZAD_007	-0.125	0.0352941
CSH_ZAD_007	-0.0625	0.180328
CSH_ZAD_007	0	0.453039
CSH_ZAD_007	0.0625	0.675949
CSH_ZAD_007	0.125	0.89755
CSH_ZAD_007	0.25	0.96882
CSH_ZAD_007	0.5	0.942857
CSH_ZAD_007	1	0.975824
CSH_ZAD_010	-1	0.0564103
CSH_ZAD_010	-0.5	0.0392157
CSH_ZAD_010	-0.25	0.0697674
CSH_ZAD_010	-0.125	0.0869565
CSH_ZAD_010	-0.0625	0.246637
CSH_ZAD_010	0	0.427807
CSH_ZAD_010	0.0625	0.674419
CSH_ZAD_010	0.125	0.847926
CSH_ZAD_010	0.25	0.941799
CSH_ZAD_010	0.5	0.893617
CSH_ZAD_010	1	0.98324
CSHL_001	-1	0.122549
CSHL_001	-0.25	0.213974
CSHL_001	-0.125	0.262295
CSHL_001	-0.0625	0.293436
CSHL_001	0	0.330508
CSHL_001	0.0625	0.479821
CSHL_001	0.125	0.729537
CSHL_001	0.25	0.864865
CSHL_001	1	0.945701
CSHL_002	-1	0.038342
CSHL_002	-0.5	0.037037
CSHL_002	-0.25	0.122942
CSHL_002	-0.125	0.273404
CSHL_002	-0.0625	0.503432
CSHL_002	0	0.711217
CSHL_002	0.0625	0.840858
CSHL_002	0.125	0.896861
CSHL_002	0.25	0.943418
CSHL_002	0.5	0.980769
CSHL_002	1	0.957001
CSHL_003	-1	0.0634921
CSHL_003	-0.5	0.155556
CSHL_003	-0.25	0.166667
CSHL_003	-0.125	0.0980392
CSHL_003	-0.0625	0.2
CSHL_003	0	0.315789
CSHL_003	0.0625	0.585366
CSHL_003	0.125	0.73913
CSHL_003	0.25	0.819672
CSHL_003	0.5	0.897436
CSHL_003	1	0.982456
CSHL_005	-1	0.0751073
CSHL_005	-0.5	0.0185185
CSHL_005	-0.25	0.0796646
CSHL_005	-0.125	0.164271
CSHL_005	-0.0625	0.220302
CSHL_005	0	0.386412
CSHL_005	0.0625	0.67767
CSHL_005	0.125	0.851153
CSHL_005	0.25	0.930131
CSHL_005	0.5	0.918033
CSHL_005	1	0.984749
CSHL_006	-1	0.0275404
CSHL_006	-0.5	0.0246914
CSHL_006	-0.25	0.0576923
CSHL_006	-0.125	0.0808081
CSHL_006	-0.0625	0.14845
CSHL_006	0	0.227747
CSHL_006	0.0625	0.440816
CSHL_006	0.125	0.587262
CSHL_006	0.25	0.816189
CSHL_006	0.5	0.918033
CSHL_006	1	0.937551
CSHL_007	-1	0.119048
CSHL_007	-0.5	0.111111
CSHL_007	-0.25	0.354167
CSHL_007	-0.125	0.461538
CSHL_007	-0.0625	0.566667
CSHL_007	0	0.85
CSHL_007	0.0625	0.925
CSHL_007	0.125	0.911111
CSHL_007	0.25	0.977778
CSHL_007	0.5	1
CSHL_007	1	0.976744
CSHL_008	-1	0.0367647
CSHL_008	-0.5	0.0208333
CSHL_008	-0.25	0.0687831
CSHL_008	-0.125	0.104651
CSHL_008	-0.0625	0.159509
CSHL_008	0	0.323944
CSHL_008	0.0625	0.547619
CSHL_008	0.125	0.762821
CSHL_008	0.25	0.819876
CSHL_008	0.5	0.962963
CSHL_008	1	0.942529
CSHL_010	-1	0.208333
CSHL_010	-0.5	0.145161
CSHL_010	-0.25	0.155844
CSHL_010	-0.125	0.255319
CSHL_010	-0.0625	0.206897
CSHL_010	0	0.666667
CSHL_010	0.0625	0.59375
CSHL_010	0.125	0.735849
CSHL_010	0.25	0.823529
CSHL_010	0.5	0.910448
CSHL_010	1	0.917647
CSHL_012	-1	0.0594901
CSHL_012	-0.25	0.186486
CSHL_012	-0.125	0.360202
CSHL_012	-0.0625	0.528302
CSHL_012	0	0.89548
CSHL_012	0.0625	0.896641
CSHL_012	0.125	0.888889
CSHL_012	0.25	0.868339
CSHL_012	1	0.808383
CSHL_014	-1	0.0533333
CSHL_014	-0.25	0.0666667
CSHL_014	-0.125	0.212963
CSHL_014	-0.0625	0.566372
CSHL_014	0	0.719101
CSHL_014	0.0625	0.789474
CSHL_014	0.125	0.896104
CSHL_014	0.25	0.884211
CSHL_014	1	0.918605
CSHL_015	-1	0.0951219
CSHL_015	-0.5	0.208955
CSHL_015	-0.25	0.175066
CSHL_015	-0.125	0.321256
CSHL_015	-0.0625	0.505263
CSHL_015	0	0.72846
CSHL_015	0.0625	0.803714
CSHL_015	0.125	0.817043
CSHL_015	0.25	0.839895
CSHL_015	0.5	0.833333
CSHL_015	1	0.849275
CSHL049	-1	0.035461
CSHL049	-0.5	0.164179
CSHL049	-0.25	0.0313589
CSHL049	-0.125	0.074184
CSHL049	-0.0625	0.144578
CSHL049	0	0.137184
CSHL049	0.0625	0.16
CSHL049	0.125	0.508532
CSHL049	0.25	0.863222
CSHL049	0.5	0.948276
CSHL049	1	0.93921
DY_001	-1	0
DY_001	-0.25	0.0454545
DY_001	-0.125	0.121951
DY_001	-0.0625	0.29927
DY_001	0	0.630303
DY_001	0.0625	0.814103
DY_001	0.125	0.879747
DY_001	0.25	0.862745
DY_001	1	0.938776
DY_002	-1	0.010989
DY_002	-0.5	0.0943396
DY_002	-0.25	0.157303
DY_002	-0.125	0.261905
DY_002	-0.0625	0.391304
DY_002	0	0.673469
DY_002	0.0625	0.7
DY_002	0.125	0.896104
DY_002	0.25	0.906977
DY_002	0.5	0.962963
DY_002	1	0.975904
DY_003	-1	0.0162162
DY_003	-0.5	0
DY_003	-0.25	0.110553
DY_003	-0.125	0.328704
DY_003	-0.0625	0.536585
DY_003	0	0.812155
DY_003	0.0625	0.871795
DY_003	0.125	0.916256
DY_003	0.25	0.95082
DY_003	0.5	0.94
DY_003	1	0.976471
DY_005	-1	0.015625
DY_005	-0.25	0.15534
DY_005	-0.125	0.337931
DY_005	-0.0625	0.555556
DY_005	0	0.848485
DY_005	0.0625	0.833333
DY_005	0.125	0.84
DY_005	0.25	0.866667
DY_005	1	0.87069
DY_006	-1	0.0384615
DY_006	-0.5	0.0606061
DY_006	-0.25	0.0895522
DY_006	-0.125	0.0714286
DY_006	-0.0625	0.109375
DY_006	0	0.210526
DY_006	0.0625	0.347826
DY_006	0.125	0.56
DY_006	0.25	0.604651
DY_006	0.5	0.909091
DY_006	1	0.901639
DY_007	-1	0.0135135
DY_007	-0.5	0.0169491
DY_007	-0.25	0.0480349
DY_007	-0.125	0.0594059
DY_007	-0.0625	0.178378
DY_007	0	0.516746
DY_007	0.0625	0.776256
DY_007	0.125	0.940476
DY_007	0.25	0.977528
DY_007	0.5	1
DY_007	1	0.996063
DY_009	-1	0.0120482
DY_009	-0.5	0
DY_009	-0.25	0.152941
DY_009	-0.125	0.258427
DY_009	-0.0625	0.59633
DY_009	0	0.841463
DY_009	0.0625	0.752688
DY_009	0.125	0.858491
DY_009	0.25	0.847059
DY_009	0.5	1
DY_009	1	0.97561
DY_010	-1	0.0294118
DY_010	-0.5	0.0967742
DY_010	-0.25	0.0629371
DY_010	-0.125	0.0718954
DY_010	-0.0625	0.145251
DY_010	0	0.335165
DY_010	0.0625	0.704225
DY_010	0.125	0.825175
DY_010	0.25	0.917808
DY_010	0.5	1
DY_010	1	0.967105
DY_011	-1	0.0617284
DY_011	-0.5	0.0277778
DY_011	-0.25	0.0229885
DY_011	-0.125	0.0816327
DY_011	-0.0625	0.182796
DY_011	0	0.163934
DY_011	0.0625	0.521277
DY_011	0.125	0.737864
DY_011	0.25	0.857143
DY_011	0.5	0.844444
DY_011	1	0.861386
IBL_001	-1	0.03125
IBL_001	-0.25	0.0554217
IBL_001	-0.125	0.141772
IBL_001	-0.0625	0.336207
IBL_001	0	0.712418
IBL_001	0.0625	0.83848
IBL_001	0.125	0.890625
IBL_001	0.25	0.916268
IBL_001	1	0.964377
IBL_002	-1	0.0326945
IBL_002	-0.25	0.0856553
IBL_002	-0.125	0.189018
IBL_002	-0.0625	0.349749
IBL_002	0	0.521084
IBL_002	0.0625	0.64369
IBL_002	0.125	0.754098
IBL_002	0.25	0.845815
IBL_002	1	0.904494
ibl_witten_02	-1	0.0130719
ibl_witten_02	-0.25	0.0344086
ibl_witten_02	-0.125	0.0901099
ibl_witten_02	-0.0625	0.238771
ibl_witten_02	0	0.560463
ibl_witten_02	0.0625	0.75
ibl_witten_02	0.125	0.809843
ibl_witten_02	0.25	0.863014
ibl_witten_02	1	0.9163
ibl_witten_03	-1	0.0559627
ibl_witten_03	-0.5	0.0597015
ibl_witten_03	-0.25	0.123416
ibl_witten_03	-0.125	0.19289
ibl_witten_03	-0.0625	0.390197
ibl_witten_03	0	0.599516
ibl_witten_03	0.0625	0.755541
ibl_witten_03	0.125	0.832795
ibl_witten_03	0.25	0.872681
ibl_witten_03	0.5	0.886364
ibl_witten_03	1	0.933673
ibl_witten_04	-1	0.0695296
ibl_witten_04	-0.25	0.0939226
ibl_witten_04	-0.125	0.178389
ibl_witten_04	-0.0625	0.249684
ibl_witten_04	0	0.32636
ibl_witten_04	0.0625	0.54386
ibl_witten_04	0.125	0.721829
ibl_witten_04	0.25	0.889993
ibl_witten_04	1	0.96707
ibl_witten_05	-1	0.0102041
ibl_witten_05	-0.5	0.00847458
ibl_witten_05	-0.25	0.082495
ibl_witten_05	-0.125	0.190291
ibl_witten_05	-0.0625	0.391101
ibl_witten_05	0	0.654506
ibl_witten_05	0.0625	0.688017
ibl_witten_05	0.125	0.722581
ibl_witten_05	0.25	0.786372
ibl_witten_05	0.5	0.742424
ibl_witten_05	1	0.871841
ibl_witten_06	-1	0.0495217
ibl_witten_06	-0.25	0.115
ibl_witten_06	-0.125	0.209264
ibl_witten_06	-0.0625	0.336826
ibl_witten_06	0	0.454497
ibl_witten_06	0.0625	0.578376
ibl_witten_06	0.125	0.823243
ibl_witten_06	0.25	0.919627
ibl_witten_06	1	0.979318
ibl_witten_07	-1	0.112878
ibl_witten_07	-0.5	0.178082
ibl_witten_07	-0.25	0.254428
ibl_witten_07	-0.125	0.46461
ibl_witten_07	-0.0625	0.62253
ibl_witten_07	0	0.759843
ibl_witten_07	0.0625	0.781065
ibl_witten_07	0.125	0.813084
ibl_witten_07	0.25	0.851307
ibl_witten_07	0.5	0.805195
ibl_witten_07	1	0.873504
ibl_witten_12	-1	0.0426229
ibl_witten_12	-0.5	0.0740741
ibl_witten_12	-0.25	0.109966
ibl_witten_12	-0.125	0.133333
ibl_witten_12	-0.0625	0.247273
ibl_witten_12	0	0.578947
ibl_witten_12	0.0625	0.636719
ibl_witten_12	0.125	0.803333
ibl_witten_12	0.25	0.78635
ibl_witten_12	0.5	0.831169
ibl_witten_12	1	0.893891
ibl_witten_13	-1	0.0350877
ibl_witten_13	-0.25	0.0481928
ibl_witten_13	-0.125	0.0761421
ibl_witten_13	-0.0625	0.0528846
ibl_witten_13	0	0.0648649
ibl_witten_13	0.0625	0.359116
ibl_witten_13	0.125	0.655
ibl_witten_13	0.25	0.850829
ibl_witten_13	1	0.92
ibl_witten_14	-1	0.0192308
ibl_witten_14	-0.5	0.0952381
ibl_witten_14	-0.25	0.0483871
ibl_witten_14	-0.125	0.0925926
ibl_witten_14	-0.0625	0.112903
ibl_witten_14	0	0.116279
ibl_witten_14	0.0625	0.42623
ibl_witten_14	0.125	0.5
ibl_witten_14	0.25	0.814815
ibl_witten_14	0.5	0.689655
ibl_witten_14	1	0.836066
ibl_witten_15	-1	0.0843585
ibl_witten_15	-0.5	0.046875
ibl_witten_15	-0.25	0.188645
ibl_witten_15	-0.125	0.304428
ibl_witten_15	-0.0625	0.5
ibl_witten_15	0	0.617761
ibl_witten_15	0.0625	0.785859
ibl_witten_15	0.125	0.830631
ibl_witten_15	0.25	0.871429
ibl_witten_15	0.5	0.8
ibl_witten_15	1	0.906504
ibl_witten_16	-1	0.0777778
ibl_witten_16	-0.5	0.236364
ibl_witten_16	-0.25	0.225
ibl_witten_16	-0.125	0.440758
ibl_witten_16	-0.0625	0.606452
ibl_witten_16	0	0.883212
ibl_witten_16	0.0625	0.88535
ibl_witten_16	0.125	0.857143
ibl_witten_16	0.25	0.905325
ibl_witten_16	0.5	0.903226
ibl_witten_16	1	0.966887
IBL-T1	-1	0.0153125
IBL-T1	-0.5	0.0442478
IBL-T1	-0.25	0.0322272
IBL-T1	-0.125	0.0525122
IBL-T1	-0.0625	0.172033
IBL-T1	0	0.412371
IBL-T1	0.0625	0.823029
IBL-T1	0.125	0.934473
IBL-T1	0.25	0.961977
IBL-T1	0.5	0.905983
IBL-T1	1	0.983585
IBL-T2	-1	0.0466805
IBL-T2	-0.5	0.0614035
IBL-T2	-0.25	0.0729276
IBL-T2	-0.125	0.115982
IBL-T2	-0.0625	0.280475
IBL-T2	0	0.44259
IBL-T2	0.0625	0.658201
IBL-T2	0.125	0.838744
IBL-T2	0.25	0.910781
IBL-T2	0.5	0.927928
IBL-T2	1	0.969126
IBL-T3	-1	0.0753836
IBL-T3	-0.5	0.21875
IBL-T3	-0.25	0.129426
IBL-T3	-0.125	0.202166
IBL-T3	-0.0625	0.299304
IBL-T3	0	0.374781
IBL-T3	0.0625	0.51922
IBL-T3	0.125	0.737554
IBL-T3	0.25	0.880674
IBL-T3	0.5	0.72973
IBL-T3	1	0.975849
IBL-T4	-1	0.0437376
IBL-T4	-0.5	0.0810811
IBL-T4	-0.25	0.0695187
IBL-T4	-0.125	0.111111
IBL-T4	-0.0625	0.186312
IBL-T4	0	0.367857
IBL-T4	0.0625	0.616319
IBL-T4	0.125	0.799235
IBL-T4	0.25	0.898711
IBL-T4	0.5	0.933333
IBL-T4	1	0.93837
KS002	-1	0.0398551
KS002	-0.25	0.144509
KS002	-0.125	0.342075
KS002	-0.0625	0.617744
KS002	0	0.751438
KS002	0.0625	0.777509
KS002	0.125	0.82924
KS002	0.25	0.851013
KS002	1	0.925141
KS003	-1	0.0214286
KS003	-0.5	0.0673077
KS003	-0.25	0.0314585
KS003	-0.125	0.0508929
KS003	-0.0625	0.120724
KS003	0	0.282486
KS003	0.0625	0.518975
KS003	0.125	0.730697
KS003	0.25	0.85
KS003	0.5	0.919192
KS003	1	0.955597
KS004	-1	0.0762332
KS004	-0.5	0.0666667
KS004	-0.25	0.144531
KS004	-0.125	0.17603
KS004	-0.0625	0.132812
KS004	0	0.180556
KS004	0.0625	0.367347
KS004	0.125	0.6
KS004	0.25	0.832669
KS004	0.5	0.944444
KS004	1	0.955882
KS005	-1	0.0193798
KS005	-0.25	0.0574099
KS005	-0.125	0.203144
KS005	-0.0625	0.362319
KS005	0	0.485172
KS005	0.0625	0.525822
KS005	0.125	0.674197
KS005	0.25	0.853268
KS005	1	0.957393
KS014	-1	0.0448431
KS014	-0.5	0.0178571
KS014	-0.25	0.0909091
KS014	-0.125	0.172249
KS014	-0.0625	0.34466
KS014	0	0.518519
KS014	0.0625	0.761506
KS014	0.125	0.826291
KS014	0.25	0.894737
KS014	0.5	0.948276
KS014	1	0.943925
KS015	-1	0.0628272
KS015	-0.5	0
KS015	-0.25	0.132184
KS015	-0.125	0.175141
KS015	-0.0625	0.23913
KS015	0	0.524476
KS015	0.0625	0.679144
KS015	0.125	0.768293
KS015	0.25	0.86875
KS015	0.5	0.888889
KS015	1	0.943182
KS016	-1	0.0578231
KS016	-0.5	0.0731707
KS016	-0.25	0.168498
KS016	-0.125	0.290566
KS016	-0.0625	0.431718
KS016	0	0.634259
KS016	0.0625	0.766055
KS016	0.125	0.867857
KS016	0.25	0.893471
KS016	0.5	0.963855
KS016	1	0.974265
KS017	-1	0.0673854
KS017	-0.5	0.0875
KS017	-0.25	0.135897
KS017	-0.125	0.19346
KS017	-0.0625	0.272997
KS017	0	0.559748
KS017	0.0625	0.749271
KS017	0.125	0.830189
KS017	0.25	0.893401
KS017	0.5	0.904762
KS017	1	0.920308
KS018	-1	0.0109489
KS018	-0.25	0.082397
KS018	-0.125	0.180851
KS018	-0.0625	0.55477
KS018	0	0.808581
KS018	0.0625	0.854015
KS018	0.125	0.836431
KS018	0.25	0.853933
KS018	1	0.785185
KS019	-1	0.0831722
KS019	-0.5	0
KS019	-0.25	0.0632911
KS019	-0.125	0.0859375
KS019	-0.0625	0.0928571
KS019	0	0.103503
KS019	0.0625	0.335616
KS019	0.125	0.640449
KS019	0.25	0.830479
KS019	0.5	0.857143
KS019	1	0.962298
KS020	-1	0.0647482
KS020	-0.5	0.178571
KS020	-0.25	0.298137
KS020	-0.125	0.37037
KS020	-0.0625	0.631579
KS020	0	0.821705
KS020	0.0625	0.878205
KS020	0.125	0.852113
KS020	0.25	0.918367
KS020	0.5	0.965517
KS020	1	0.857143
KS021	-1	0.110266
KS021	-0.5	0
KS021	-0.25	0.136307
KS021	-0.125	0.103795
KS021	-0.0625	0.124851
KS021	0	0.124859
KS021	0.0625	0.468677
KS021	0.125	0.710938
KS021	0.25	0.877653
KS021	0.5	1
KS021	1	0.978049
KS022	-1	0.00392157
KS022	-0.5	0.0769231
KS022	-0.25	0.0364372
KS022	-0.125	0.0592593
KS022	-0.0625	0.0874525
KS022	0	0.486111
KS022	0.0625	0.699588
KS022	0.125	0.814696
KS022	0.25	0.88764
KS022	0.5	0.933333
KS022	1	0.921569
KS023	-1	0.0833333
KS023	-0.5	0.0925926
KS023	-0.25	0.108787
KS023	-0.125	0.154135
KS023	-0.0625	0.225108
KS023	0	0.418605
KS023	0.0625	0.776256
KS023	0.125	0.848361
KS023	0.25	0.918288
KS023	0.5	0.944444
KS023	1	0.946502
KS024	-1	0.045082
KS024	-0.5	0.126126
KS024	-0.25	0.115094
KS024	-0.125	0.210421
KS024	-0.0625	0.408696
KS024	0	0.599548
KS024	0.0625	0.813953
KS024	0.125	0.875556
KS024	0.25	0.919765
KS024	0.5	0.923729
KS024	1	0.961145
KS025	-1	0.0518135
KS025	-0.5	0.159091
KS025	-0.25	0.0737914
KS025	-0.125	0.121951
KS025	-0.0625	0.187166
KS025	0	0.232877
KS025	0.0625	0.6
KS025	0.125	0.831658
KS025	0.25	0.941349
KS025	0.5	0.979592
KS025	1	0.983651
NYU-01	-1	0.15678
NYU-01	-0.5	0.0978261
NYU-01	-0.25	0.27027
NYU-01	-0.125	0.473684
NYU-01	-0.0625	0.685897
NYU-01	0	0.804469
NYU-01	0.0625	0.783951
NYU-01	0.125	0.834225
NYU-01	0.25	0.838863
NYU-01	0.5	0.851485
NYU-01	1	0.92823
NYU-02	-1	0.0666667
NYU-02	-0.5	0.0526316
NYU-02	-0.25	0.109489
NYU-02	-0.125	0.113924
NYU-02	-0.0625	0.147059
NYU-02	0	0.246032
NYU-02	0.0625	0.401515
NYU-02	0.125	0.613497
NYU-02	0.25	0.827338
NYU-02	0.5	0.733333
NYU-02	1	0.955882
NYU-04	-1	0.0196078
NYU-04	-0.5	0
NYU-04	-0.25	0.0810811
NYU-04	-0.125	0.0731707
NYU-04	-0.0625	0.224138
NYU-04	0	0.21875
NYU-04	0.0625	0.607843
NYU-04	0.125	0.890411
NYU-04	0.25	0.971963
NYU-04	0.5	0.954545
NYU-04	1	0.970874
NYU-06	-1	0.037931
NYU-06	-0.25	0.110145
NYU-06	-0.125	0.211268
NYU-06	-0.0625	0.287263
NYU-06	0	0.586705
NYU-06	0.0625	0.732938
NYU-06	0.125	0.864516
NYU-06	0.25	0.902367
NYU-06	1	0.940972
NYU-07	-1	0.0437956
NYU-07	-0.5	0
NYU-07	-0.25	0.0779221
NYU-07	-0.125	0.0972222
NYU-07	-0.0625	0.202186
NYU-07	0	0.371429
NYU-07	0.0625	0.671233
NYU-07	0.125	0.748299
NYU-07	0.25	0.822695
NYU-07	0.5	0.868852
NYU-07	1	0.895105
NYU-09	-1	0.0325048
NYU-09	-0.5	0.2
NYU-09	-0.25	0.0831758
NYU-09	-0.125	0.171429
NYU-09	-0.0625	0.270417
NYU-09	0	0.508507
NYU-09	0.0625	0.750871
NYU-09	0.125	0.796545
NYU-09	0.25	0.830909
NYU-09	0.5	0.931034
NYU-09	1	0.874336
NYU-12	-1	0.126538
NYU-12	-0.5	0
NYU-12	-0.25	0.231729
NYU-12	-0.125	0.338596
NYU-12	-0.0625	0.525122
NYU-12	0	0.646382
NYU-12	0.0625	0.755208
NYU-12	0.125	0.880995
NYU-12	0.25	0.900356
NYU-12	0.5	0.774194
NYU-12	1	0.948276
NYU-13	-1	0.0407125
NYU-13	-0.25	0.0904646
NYU-13	-0.125	0.143836
NYU-13	-0.0625	0.200461
NYU-13	0	0.524051
NYU-13	0.0625	0.717833
NYU-13	0.125	0.800454
NYU-13	0.25	0.863529
NYU-13	1	0.934625
SWC_001	-1	0.00735294
SWC_001	-0.25	0.105769
SWC_001	-0.125	0.238532
SWC_001	-0.0625	0.585366
SWC_001	0	0.92126
SWC_001	0.0625	0.872727
SWC_001	0.125	0.882353
SWC_001	0.25	0.901515
SWC_001	1	0.924528
SWC_008	-1	0.139496
SWC_008	-0.5	0.152778
SWC_008	-0.25	0.113419
SWC_008	-0.125	0.121711
SWC_008	-0.0625	0.109568
SWC_008	0	0.119488
SWC_008	0.0625	0.382263
SWC_008	0.125	0.646605
SWC_008	0.25	0.793578
SWC_008	0.5	0.897727
SWC_008	1	0.893918
SWC_012	-1	0.0643939
SWC_012	-0.5	0
SWC_012	-0.25	0.209738
SWC_012	-0.125	0.384279
SWC_012	-0.0625	0.651261
SWC_012	0	0.858491
SWC_012	0.0625	0.879668
SWC_012	0.125	0.828704
SWC_012	0.25	0.84127
SWC_012	0.5	0.666667
SWC_012	1	0.738397
SWC_013	-1	0.0264706
SWC_013	-0.25	0.0622951
SWC_013	-0.125	0.18018
SWC_013	-0.0625	0.37963
SWC_013	0	0.846154
SWC_013	0.0625	0.81877
SWC_013	0.125	0.850794
SWC_013	0.25	0.876582
SWC_013	1	0.805921
SWC_015	-1	0.108344
SWC_015	-0.5	0.137615
SWC_015	-0.25	0.0952934
SWC_015	-0.125	0.0976349
SWC_015	-0.0625	0.120859
SWC_015	0	0.184149
SWC_015	0.0625	0.486804
SWC_015	0.125	0.644936
SWC_015	0.25	0.785273
SWC_015	0.5	0.915789
SWC_015	1	0.916571
SWC_017	-1	0.0629575
SWC_017	-0.5	0.0666667
SWC_017	-0.25	0.135714
SWC_017	-0.125	0.22792
SWC_017	-0.0625	0.364754
SWC_017	0	0.579809
SWC_017	0.0625	0.662375
SWC_017	0.125	0.795198
SWC_017	0.25	0.868925
SWC_017	0.5	0.97561
SWC_017	1	0.941007
SWC_018	-1	0.0880503
SWC_018	-0.25	0.140127
SWC_018	-0.125	0.158215
SWC_018	-0.0625	0.204
SWC_018	0	0.245217
SWC_018	0.0625	0.506616
SWC_018	0.125	0.705882
SWC_018	0.25	0.842105
SWC_018	1	0.945833
SWC_021	-1	0.0211416
SWC_021	-0.5	0.037037
SWC_021	-0.25	0.0625
SWC_021	-0.125	0.139313
SWC_021	-0.0625	0.237069
SWC_021	0	0.499044
SWC_021	0.0625	0.626327
SWC_021	0.125	0.71097
SWC_021	0.25	0.820896
SWC_021	0.5	0.692308
SWC_021	1	0.92562
SWC_022	-1	0.0311448
SWC_022	-0.25	0.0773241
SWC_022	-0.125	0.206684
SWC_022	-0.0625	0.486574
SWC_022	0	0.763519
SWC_022	0.0625	0.816844
SWC_022	0.125	0.845045
SWC_022	0.25	0.91174
SWC_022	1	0.899452
SWC_023	-1	0.0777778
SWC_023	-0.5	0.05
SWC_023	-0.25	0.126582
SWC_023	-0.125	0.253968
SWC_023	-0.0625	0.684211
SWC_023	0	0.789474
SWC_023	0.0625	0.796296
SWC_023	0.125	0.786667
SWC_023	0.25	0.846154
SWC_023	0.5	0.816667
SWC_023	1	0.758065
ZM_1084	-1	0.00921659
ZM_1084	-0.5	0.0530974
ZM_1084	-0.25	0.0522876
ZM_1084	-0.125	0.0926999
ZM_1084	-0.0625	0.18128
ZM_1084	0	0.367698
ZM_1084	0.0625	0.696517
ZM_1084	0.125	0.854438
ZM_1084	0.25	0.898096
ZM_1084	0.5	0.894366
ZM_1084	1	0.988453
ZM_1085	-1	0.0324748
ZM_1085	-0.5	0.0740741
ZM_1085	-0.25	0.0449944
ZM_1085	-0.125	0.0713525
ZM_1085	-0.0625	0.120867
ZM_1085	0	0.202621
ZM_1085	0.0625	0.639098
ZM_1085	0.125	0.846482
ZM_1085	0.25	0.891403
ZM_1085	0.5	0.9375
ZM_1085	1	0.959296
ZM_1086	-1	0.0169661
ZM_1086	-0.5	0.0759494
ZM_1086	-0.25	0.0461373
ZM_1086	-0.125	0.059761
ZM_1086	-0.0625	0.101079
ZM_1086	0	0.194184
ZM_1086	0.0625	0.755873
ZM_1086	0.125	0.886412
ZM_1086	0.25	0.952048
ZM_1086	0.5	0.859155
ZM_1086	1	0.957601
ZM_1087	-1	0.0343088
ZM_1087	-0.5	0.0619469
ZM_1087	-0.25	0.0921305
ZM_1087	-0.125	0.189573
ZM_1087	-0.0625	0.364245
ZM_1087	0	0.608616
ZM_1087	0.0625	0.779798
ZM_1087	0.125	0.841525
ZM_1087	0.25	0.872951
ZM_1087	0.5	0.895238
ZM_1087	1	0.926214
ZM_1089	-1	0.120773
ZM_1089	-0.5	0.03125
ZM_1089	-0.25	0.228788
ZM_1089	-0.125	0.335516
ZM_1089	-0.0625	0.423077
ZM_1089	0	0.554472
ZM_1089	0.0625	0.774648
ZM_1089	0.125	0.844051
ZM_1089	0.25	0.89211
ZM_1089	0.5	0.914286
ZM_1089	1	0.943563
ZM_1091	-1	0.0448642
ZM_1091	-0.5	0.259259
ZM_1091	-0.25	0.12141
ZM_1091	-0.125	0.260555
ZM_1091	-0.0625	0.428272
ZM_1091	0	0.582418
ZM_1091	0.0625	0.720742
ZM_1091	0.125	0.839578
ZM_1091	0.25	0.872467
ZM_1091	0.5	0.896552
ZM_1091	1	0.965174
ZM_1092	-1	0.0348259
ZM_1092	-0.5	0.0857143
ZM_1092	-0.25	0.116319
ZM_1092	-0.125	0.173291
ZM_1092	-0.0625	0.335835
ZM_1092	0	0.57671
ZM_1092	0.0625	0.77634
ZM_1092	0.125	0.865749
ZM_1092	0.25	0.921141
ZM_1092	0.5	0.942857
ZM_1092	1	0.943782
ZM_1093	-1	0.0346535
ZM_1093	-0.5	0.214286
ZM_1093	-0.25	0.0964467
ZM_1093	-0.125	0.175966
ZM_1093	-0.0625	0.308696
ZM_1093	0	0.408907
ZM_1093	0.0625	0.662551
ZM_1093	0.125	0.751092
ZM_1093	0.25	0.828877
ZM_1093	0.5	0.974359
ZM_1093	1	0.934211
ZM_1095	-1	0.0261438
ZM_1095	-0.5	0.075
ZM_1095	-0.25	0.122905
ZM_1095	-0.125	0.301887
ZM_1095	-0.0625	0.412162
ZM_1095	0	0.515152
ZM_1095	0.0625	0.713235
ZM_1095	0.125	0.783582
ZM_1095	0.25	0.847826
ZM_1095	0.5	0.93
ZM_1095	1	0.911243
ZM_1097	-1	0.0375234
ZM_1097	-0.5	0.123077
ZM_1097	-0.25	0.107273
ZM_1097	-0.125	0.180672
ZM_1097	-0.0625	0.444444
ZM_1097	0	0.676596
ZM_1097	0.0625	0.737418
ZM_1097	0.125	0.853448
ZM_1097	0.25	0.92069
ZM_1097	0.5	0.893939
ZM_1097	1	0.927798
ZM_1098	-1	0.0689655
ZM_1098	-0.5	0.108108
ZM_1098	-0.25	0.11215
ZM_1098	-0.125	0.176744
ZM_1098	-0.0625	0.278481
ZM_1098	0	0.369266
ZM_1098	0.0625	0.619048
ZM_1098	0.125	0.878563
ZM_1098	0.25	0.941615
ZM_1098	0.5	1
ZM_1098	1	0.985258
ZM_1367	-1	0.035316
ZM_1367	-0.25	0.0548415
ZM_1367	-0.125	0.113955
ZM_1367	-0.0625	0.195786
ZM_1367	0	0.414796
ZM_1367	0.0625	0.523697
ZM_1367	0.125	0.684907
ZM_1367	0.25	0.801573
ZM_1367	1	0.910057
ZM_1369	-1	0.0495868
ZM_1369	-0.5	0.111111
ZM_1369	-0.25	0.0657895
ZM_1369	-0.125	0.160428
ZM_1369	-0.0625	0.320574
ZM_1369	0	0.516432
ZM_1369	0.0625	0.641026
ZM_1369	0.125	0.832685
ZM_1369	0.25	0.83913
ZM_1369	0.5	0.909091
ZM_1369	1	0.95
ZM_1371	-1	0.0532915
ZM_1371	-0.5	0.206897
ZM_1371	-0.25	0.0913462
ZM_1371	-0.125	0.184887
ZM_1371	-0.0625	0.387789
ZM_1371	0	0.694574
ZM_1371	0.0625	0.788026
ZM_1371	0.125	0.847636
ZM_1371	0.25	0.874016
ZM_1371	0.5	0.931034
ZM_1371	1	0.903654
ZM_1372	-1	0.0871212
ZM_1372	-0.5	0.114286
ZM_1372	-0.25	0.0777778
ZM_1372	-0.125	0.119134
ZM_1372	-0.0625	0.146429
ZM_1372	0	0.180723
ZM_1372	0.0625	0.539474
ZM_1372	0.125	0.784314
ZM_1372	0.25	0.870445
ZM_1372	0.5	1
ZM_1372	1	0.956349
ZM_1373	-1	0.048
ZM_1373	-0.25	0.0810811
ZM_1373	-0.125	0.124088
ZM_1373	-0.0625	0.183824
ZM_1373	0	0.324503
ZM_1373	0.0625	0.626506
ZM_1373	0.125	0.785235
ZM_1373	0.25	0.917431
ZM_1373	1	0.957576
ZM_1743	-1	0.125561
ZM_1743	-0.5	0.0882353
ZM_1743	-0.25	0.150943
ZM_1743	-0.125	0.126126
ZM_1743	-0.0625	0.156627
ZM_1743	0	0.221344
ZM_1743	0.0625	0.337553
ZM_1743	0.125	0.626016
ZM_1743	0.25	0.860169
ZM_1743	0.5	0.88
ZM_1743	1	0.983936
ZM_1745	-1	0.0246637
ZM_1745	-0.5	0.230769
ZM_1745	-0.25	0.0608519
ZM_1745	-0.125	0.142578
ZM_1745	-0.0625	0.251509
ZM_1745	0	0.301181
ZM_1745	0.0625	0.5
ZM_1745	0.125	0.720388
ZM_1745	0.25	0.849398
ZM_1745	0.5	0.886792
ZM_1745	1	0.943633
ZM_1746	-1	0.0307692
ZM_1746	-0.5	0.0666667
ZM_1746	-0.25	0.040678
ZM_1746	-0.125	0.0754717
ZM_1746	-0.0625	0.19375
ZM_1746	0	0.321875
ZM_1746	0.0625	0.529221
ZM_1746	0.125	0.768953
ZM_1746	0.25	0.879195
ZM_1746	0.5	0.891304
ZM_1746	1	0.939683
Figure 4b
mouseName	contrast	p1_abs_contrast_binned	delta_pRight
CSH_ZAD_001	-1	low	0.13333333333333333
CSH_ZAD_001	-1	high	0.023809523809523808
CSH_ZAD_001	-0.5	low	0
CSH_ZAD_001	-0.5	high	0
CSH_ZAD_001	-0.25	low	0.0393519
CSH_ZAD_001	-0.25	high	0.18548387096774194
CSH_ZAD_001	-0.125	low	0.019230769230769218
CSH_ZAD_001	-0.125	high	-0.0170778
CSH_ZAD_001	-0.0625	low	0.20833333333333331
CSH_ZAD_001	-0.0625	high	-0.087146
CSH_ZAD_001	0	low	0.10526315789473684
CSH_ZAD_001	0	high	0.041958041958041925
CSH_ZAD_001	0.0625	low	0.21070234113712372
CSH_ZAD_001	0.0625	high	-0.142857
CSH_ZAD_001	0.125	low	-0.0138889
CSH_ZAD_001	0.125	high	-0.0976013
CSH_ZAD_001	0.25	low	0
CSH_ZAD_001	0.25	high	0.087963
CSH_ZAD_001	0.5	low	0
CSH_ZAD_001	0.5	high	-0.0222222
CSH_ZAD_001	1	low	0.030303030303030276
CSH_ZAD_001	1	high	0.0512821
CSH_ZAD_002	-1	low	0
CSH_ZAD_002	-1	high	0
CSH_ZAD_002	-0.25	low	0.0652174
CSH_ZAD_002	-0.25	high	-0.00265957
CSH_ZAD_002	-0.125	low	0.12337662337662336
CSH_ZAD_002	-0.125	high	-0.0469925
CSH_ZAD_002	-0.0625	low	0.10323886639676111
CSH_ZAD_002	-0.0625	high	-0.111111
CSH_ZAD_002	0	low	0.24836601307189543
CSH_ZAD_002	0	high	-0.0103668
CSH_ZAD_002	0.0625	low	0.0833333
CSH_ZAD_002	0.0625	high	0.12745098039215685
CSH_ZAD_002	0.125	low	-0.0491143
CSH_ZAD_002	0.125	high	0.10361842105263153
CSH_ZAD_002	0.25	low	0.18641114982578388
CSH_ZAD_002	0.25	high	-0.0119048
CSH_ZAD_002	1	low	0.11111111111111116
CSH_ZAD_002	1	high	0.26843853820598007
CSH_ZAD_003	-1	low	-0.0152672
CSH_ZAD_003	-1	high	0
CSH_ZAD_003	-0.5	low	0
CSH_ZAD_003	-0.5	high	NaN
CSH_ZAD_003	-0.25	low	0
CSH_ZAD_003	-0.25	high	0.0444123
CSH_ZAD_003	-0.125	low	0.0349531
CSH_ZAD_003	-0.125	high	0.00348837
CSH_ZAD_003	-0.0625	low	-0.00194805
CSH_ZAD_003	-0.0625	high	-0.0699541
CSH_ZAD_003	0	low	0.1488888888888889
CSH_ZAD_003	0	high	0.14261119081779056
CSH_ZAD_003	0.0625	low	0.0626263
CSH_ZAD_003	0.0625	high	0.0285412
CSH_ZAD_003	0.125	low	0.0858598
CSH_ZAD_003	0.125	high	0.023961012589684527
CSH_ZAD_003	0.25	low	0.00652174
CSH_ZAD_003	0.25	high	0.0664566
CSH_ZAD_003	0.5	low	-0.0833333
CSH_ZAD_003	0.5	high	0
CSH_ZAD_003	1	low	3.397893306150701e-4
CSH_ZAD_003	1	high	-0.00768075
CSH_ZAD_004	-1	low	0.012195121951219513
CSH_ZAD_004	-1	high	-0.0142045
CSH_ZAD_004	-0.5	low	-0.0833333
CSH_ZAD_004	-0.5	high	0.16666666666666666
CSH_ZAD_004	-0.25	low	0.1314189189189189
CSH_ZAD_004	-0.25	high	0.014005602240896364
CSH_ZAD_004	-0.125	low	0.0992949
CSH_ZAD_004	-0.125	high	0.0391236
CSH_ZAD_004	-0.0625	low	-0.0860606
CSH_ZAD_004	-0.0625	high	0.14296296296296296
CSH_ZAD_004	0	low	-0.0406504
CSH_ZAD_004	0	high	0.052161
CSH_ZAD_004	0.0625	low	0.0770609
CSH_ZAD_004	0.0625	high	0.048068481123792806
CSH_ZAD_004	0.125	low	0.19000703729767776
CSH_ZAD_004	0.125	high	0.0966935
CSH_ZAD_004	0.25	low	0.0883117
CSH_ZAD_004	0.25	high	-0.0171131
CSH_ZAD_004	0.5	low	0.5
CSH_ZAD_004	0.5	high	0
CSH_ZAD_004	1	low	0.0655738
CSH_ZAD_004	1	high	0.0857143
CSH_ZAD_005	-1	low	0.20784313725490194
CSH_ZAD_005	-1	high	0
CSH_ZAD_005	-0.25	low	0.1
CSH_ZAD_005	-0.25	high	0.125
CSH_ZAD_005	-0.125	low	0.16666666666666666
CSH_ZAD_005	-0.125	high	0.23076923076923078
CSH_ZAD_005	-0.0625	low	-0.166667
CSH_ZAD_005	-0.0625	high	0.1111111111111111
CSH_ZAD_005	0	low	-0.111111
CSH_ZAD_005	0	high	0.1
CSH_ZAD_005	0.0625	low	0.12631578947368421
CSH_ZAD_005	0.0625	high	0.0535714
CSH_ZAD_005	0.125	low	-0.545455
CSH_ZAD_005	0.125	high	-0.315385
CSH_ZAD_005	0.25	low	0.25
CSH_ZAD_005	0.25	high	0.26666666666666666
CSH_ZAD_005	1	low	0.0625
CSH_ZAD_005	1	high	0
CSH_ZAD_006	-1	low	0.058823529411764705
CSH_ZAD_006	-1	high	-0.00146199
CSH_ZAD_006	-0.5	low	0
CSH_ZAD_006	-0.5	high	0.041666666666666664
CSH_ZAD_006	-0.25	low	0
CSH_ZAD_006	-0.25	high	0.028108108108108112
CSH_ZAD_006	-0.125	low	0.21428571428571427
CSH_ZAD_006	-0.125	high	0.0584416
CSH_ZAD_006	-0.0625	low	-0.056391
CSH_ZAD_006	-0.0625	high	-0.104396
CSH_ZAD_006	0	low	-0.0666667
CSH_ZAD_006	0	high	-0.0615385
CSH_ZAD_006	0.0625	low	0.0705128
CSH_ZAD_006	0.0625	high	-0.0794603
CSH_ZAD_006	0.125	low	0
CSH_ZAD_006	0.125	high	0.036923076923076836
CSH_ZAD_006	0.25	low	0.023809523809523725
CSH_ZAD_006	0.25	high	0.043589743589743546
CSH_ZAD_006	0.5	low	0
CSH_ZAD_006	0.5	high	0
CSH_ZAD_006	1	low	0
CSH_ZAD_006	1	high	0.0263158
CSH_ZAD_007	-1	low	-0.0327869
CSH_ZAD_007	-1	high	0
CSH_ZAD_007	-0.5	low	0
CSH_ZAD_007	-0.5	high	0
CSH_ZAD_007	-0.25	low	0
CSH_ZAD_007	-0.25	high	0.038461538461538464
CSH_ZAD_007	-0.125	low	0.0315217
CSH_ZAD_007	-0.125	high	0.038461538461538464
CSH_ZAD_007	-0.0625	low	0.0353261
CSH_ZAD_007	-0.0625	high	0.0669683
CSH_ZAD_007	0	low	0.25000000000000006
CSH_ZAD_007	0	high	-0.0604167
CSH_ZAD_007	0.0625	low	0.20899470899470896
CSH_ZAD_007	0.0625	high	-0.0505676
CSH_ZAD_007	0.125	low	0.0581081
CSH_ZAD_007	0.125	high	-0.0134921
CSH_ZAD_007	0.25	low	0.0416667
CSH_ZAD_007	0.25	high	0.029904306220095767
CSH_ZAD_007	0.5	low	0
CSH_ZAD_007	0.5	high	0.0555556
CSH_ZAD_007	1	low	0.0294118
CSH_ZAD_007	1	high	0.011003817651021763
CSH_ZAD_010	-1	low	0.024456521739130432
CSH_ZAD_010	-1	high	0.0557065
CSH_ZAD_010	-0.5	low	0
CSH_ZAD_010	-0.5	high	0.0285714
CSH_ZAD_010	-0.25	low	0.0944444
CSH_ZAD_010	-0.25	high	-0.0462185
CSH_ZAD_010	-0.125	low	0.0650155
CSH_ZAD_010	-0.125	high	0.16666666666666666
CSH_ZAD_010	-0.0625	low	-0.021978
CSH_ZAD_010	-0.0625	high	0.27380952380952384
CSH_ZAD_010	0	low	0.25
CSH_ZAD_010	0	high	0.23809523809523814
CSH_ZAD_010	0.0625	low	0.18128654970760227
CSH_ZAD_010	0.0625	high	0.0847826
CSH_ZAD_010	0.125	low	0.023510971786833923
CSH_ZAD_010	0.125	high	-0.159091
CSH_ZAD_010	0.25	low	0.00501253
CSH_ZAD_010	0.25	high	0.11111111111111116
CSH_ZAD_010	0.5	low	-0.222222
CSH_ZAD_010	0.5	high	-0.166667
CSH_ZAD_010	1	low	-0.117647
CSH_ZAD_010	1	high	-0.0434783
CSHL_001	-1	low	0.16826923076923078
CSHL_001	-1	high	-0.102467
CSHL_001	-0.25	low	0.0879121
CSHL_001	-0.25	high	0.14596273291925466
CSHL_001	-0.125	low	0.1752873563218391
CSHL_001	-0.125	high	0.0821256
CSHL_001	-0.0625	low	0.21415607985480942
CSHL_001	-0.0625	high	-0.0980392
CSHL_001	0	low	0.0854701
CSHL_001	0	high	0.15789473684210525
CSHL_001	0.0625	low	0.26610644257703087
CSHL_001	0.0625	high	0.15438596491228068
CSHL_001	0.125	low	0.27586206896551724
CSHL_001	0.125	high	-0.0313725
CSHL_001	0.25	low	0.17464114832535882
CSHL_001	0.25	high	0.0289352
CSHL_001	1	low	0.0285714
CSHL_001	1	high	0.00347826
CSHL_002	-1	low	0.022288507747120725
CSHL_002	-1	high	0.00301442
CSHL_002	-0.5	low	0
CSHL_002	-0.5	high	0.12903225806451613
CSHL_002	-0.25	low	0.0852624
CSHL_002	-0.25	high	-0.0545455
CSHL_002	-0.125	low	0.19029428409734012
CSHL_002	-0.125	high	-0.14361
CSHL_002	-0.0625	low	0.11508704061895553
CSHL_002	-0.0625	high	-0.135379
CSHL_002	0	low	0.27876106194690264
CSHL_002	0	high	-0.0962603
CSHL_002	0.0625	low	0.10110294117647056
CSHL_002	0.0625	high	-0.0417594
CSHL_002	0.125	low	0.11476837338906298
CSHL_002	0.125	high	-0.00705009
CSHL_002	0.25	low	0.0318073
CSHL_002	0.25	high	-0.0510204
CSHL_002	0.5	low	0
CSHL_002	0.5	high	-0.0625
CSHL_002	1	low	0.0344828
CSHL_002	1	high	0.0102732
CSHL_003	-1	low	0.2
CSHL_003	-1	high	0.125
CSHL_003	-0.5	low	0
CSHL_003	-0.5	high	0.10714285714285715
CSHL_003	-0.25	low	NaN
CSHL_003	-0.25	high	-0.20979
CSHL_003	-0.125	low	NaN
CSHL_003	-0.125	high	-0.123077
CSHL_003	-0.0625	low	0
CSHL_003	-0.0625	high	0
CSHL_003	0	low	-1
CSHL_003	0	high	0
CSHL_003	0.0625	low	-0.571429
CSHL_003	0.0625	high	0.11111111111111105
CSHL_003	0.125	low	NaN
CSHL_003	0.125	high	0.2727272727272727
CSHL_003	0.25	low	0.0833333
CSHL_003	0.25	high	-0.185714
CSHL_003	0.5	low	0
CSHL_003	0.5	high	-0.210784
CSHL_003	1	low	0
CSHL_003	1	high	-0.0625
CSHL_005	-1	low	-0.0063818
CSHL_005	-1	high	-0.0283871
CSHL_005	-0.5	low	0
CSHL_005	-0.5	high	0
CSHL_005	-0.25	low	0.1388888888888889
CSHL_005	-0.25	high	0.0650273
CSHL_005	-0.125	low	0.196078
CSHL_005	-0.125	high	-0.0523404
CSHL_005	-0.0625	low	0.11498257839721251
CSHL_005	-0.0625	high	0.0974843
CSHL_005	0	low	0.3882599580712788
CSHL_005	0	high	-0.140244
CSHL_005	0.0625	low	0.21122685185185186
CSHL_005	0.0625	high	0.010389610389610393
CSHL_005	0.125	low	-0.00541126
CSHL_005	0.125	high	-0.147186
CSHL_005	0.25	low	0.10344827586206895
CSHL_005	0.25	high	0.0988506
CSHL_005	0.5	low	0
CSHL_005	0.5	high	-0.0555556
CSHL_005	1	low	0
CSHL_005	1	high	0.022727272727272707
CSHL_006	-1	low	0.021581240921352978
CSHL_006	-1	high	0.012093661549017927
CSHL_006	-0.5	low	0
CSHL_006	-0.5	high	0
CSHL_006	-0.25	low	0.0722611
CSHL_006	-0.25	high	-0.0441277
CSHL_006	-0.125	low	0.0986278
CSHL_006	-0.125	high	0.011018237082066867
CSHL_006	-0.0625	low	0.14769563872564184
CSHL_006	-0.0625	high	-0.021965
CSHL_006	0	low	0.240625
CSHL_006	0	high	0.10380564050288821
CSHL_006	0.0625	low	0.20165394402035625
CSHL_006	0.0625	high	0.0207998
CSHL_006	0.125	low	0.15428571428571425
CSHL_006	0.125	high	0.056060606060606144
CSHL_006	0.25	low	0.12861019577437494
CSHL_006	0.25	high	0.0277056
CSHL_006	0.5	low	0
CSHL_006	0.5	high	0.16666666666666663
CSHL_006	1	low	0.0585126
CSHL_006	1	high	0.0658379
CSHL_007	-1	low	0.125
CSHL_007	-1	high	0.14285714285714285
CSHL_007	-0.5	low	NaN
CSHL_007	-0.5	high	-0.2
CSHL_007	-0.25	low	-0.25
CSHL_007	-0.25	high	-0.125
CSHL_007	-0.125	low	0.5
CSHL_007	-0.125	high	-0.444444
CSHL_007	-0.0625	low	NaN
CSHL_007	-0.0625	high	-0.25
CSHL_007	0	low	NaN
CSHL_007	0	high	0.1777777777777778
CSHL_007	0.0625	low	0
CSHL_007	0.0625	high	-0.0333333
CSHL_007	0.125	low	NaN
CSHL_007	0.125	high	0.25
CSHL_007	0.25	low	0
CSHL_007	0.25	high	0
CSHL_007	0.5	low	0
CSHL_007	0.5	high	0
CSHL_007	1	low	NaN
CSHL_007	1	high	0
CSHL_008	-1	low	0.0584795
CSHL_008	-1	high	0.021176470588235297
CSHL_008	-0.5	low	0
CSHL_008	-0.5	high	0
CSHL_008	-0.25	low	-0.0454545
CSHL_008	-0.25	high	0.023809523809523808
CSHL_008	-0.125	low	-0.0285714
CSHL_008	-0.125	high	-0.0694444
CSHL_008	-0.0625	low	0.42857142857142855
CSHL_008	-0.0625	high	-0.0119048
CSHL_008	0	low	0.20614
CSHL_008	0	high	-0.160535
CSHL_008	0.0625	low	-0.0121457
CSHL_008	0.0625	high	0.23684210526315785
CSHL_008	0.125	low	0
CSHL_008	0.125	high	-0.168269
CSHL_008	0.25	low	0.26960784313725483
CSHL_008	0.25	high	-0.174118
CSHL_008	0.5	low	0
CSHL_008	0.5	high	-0.0909091
CSHL_008	1	low	0.013333333333333308
CSHL_008	1	high	-0.0333333
CSHL_010	-1	low	0
CSHL_010	-1	high	0.1222222222222222
CSHL_010	-0.5	low	NaN
CSHL_010	-0.5	high	0.2222222222222222
CSHL_010	-0.25	low	-0.2
CSHL_010	-0.25	high	0.024999999999999994
CSHL_010	-0.125	low	NaN
CSHL_010	-0.125	high	-0.285714
CSHL_010	-0.0625	low	-0.333333
CSHL_010	-0.0625	high	0.3
CSHL_010	0	high	NaN
CSHL_010	0.0625	low	-0.25
CSHL_010	0.0625	high	NaN
CSHL_010	0.125	low	NaN
CSHL_010	0.125	high	0.10227272727272729
CSHL_010	0.25	low	NaN
CSHL_010	0.25	high	0.125
CSHL_010	0.5	low	NaN
CSHL_010	0.5	high	0.13909774436090228
CSHL_010	1	low	-0.2
CSHL_010	1	high	-0.047619
CSHL_012	-1	low	0.0214286
CSHL_012	-1	high	0.10125448028673835
CSHL_012	-0.25	low	0.2782051282051282
CSHL_012	-0.25	high	-0.0519481
CSHL_012	-0.125	low	0.24171122994652403
CSHL_012	-0.125	high	0.19118804091266722
CSHL_012	-0.0625	low	0.13339920948616607
CSHL_012	-0.0625	high	-0.22963
CSHL_012	0	low	-0.00568182
CSHL_012	0	high	-0.00369458
CSHL_012	0.0625	low	-0.00466853
CSHL_012	0.0625	high	-0.114286
CSHL_012	0.125	low	-0.0428571
CSHL_012	0.125	high	0.033085194375516935
CSHL_012	0.25	low	0.014652014652014711
CSHL_012	0.25	high	0.18181818181818177
CSHL_012	1	low	0.27801120448179273
CSHL_012	1	high	0.0752508
CSHL_014	-1	low	0
CSHL_014	-1	high	-0.166667
CSHL_014	-0.25	low	0.0666667
CSHL_014	-0.25	high	0.1111111111111111
CSHL_014	-0.125	low	-0.0461538
CSHL_014	-0.125	high	-0.025641
CSHL_014	-0.0625	low	0.0555556
CSHL_014	-0.0625	high	0.29487179487179493
CSHL_014	0	low	0.3714285714285715
CSHL_014	0	high	0.41666666666666663
CSHL_014	0.0625	low	-0.333333
CSHL_014	0.0625	high	-0.2
CSHL_014	0.125	low	0
CSHL_014	0.125	high	0.19999999999999996
CSHL_014	0.25	low	0.1777777777777778
CSHL_014	0.25	high	0
CSHL_014	1	low	0.5
CSHL_014	1	high	0
CSHL_015	-1	low	0.0376344
CSHL_015	-1	high	-0.077381
CSHL_015	-0.5	low	-0.166667
CSHL_015	-0.5	high	-0.157143
CSHL_015	-0.25	low	0.3018867924528302
CSHL_015	-0.25	high	0.10930232558139535
CSHL_015	-0.125	low	0.0933333
CSHL_015	-0.125	high	0.19241192411924118
CSHL_015	-0.0625	low	0.41079460269865065
CSHL_015	-0.0625	high	0.13936170212765964
CSHL_015	0	low	0.46825396825396826
CSHL_015	0	high	-0.0484043
CSHL_015	0.0625	low	0.24342105263157898
CSHL_015	0.0625	high	-0.0818966
CSHL_015	0.125	low	0.0606061
CSHL_015	0.125	high	0.018648018648018683
CSHL_015	0.25	low	0.11904761904761896
CSHL_015	0.25	high	0.14824982841455037
CSHL_015	0.5	low	1
CSHL_015	0.5	high	-0.0347222
CSHL_015	1	low	0.0939824
CSHL_015	1	high	0.012749445676274895
CSHL049	-1	low	-0.0377358
CSHL049	-1	high	0.11904761904761904
CSHL049	-0.5	low	NaN
CSHL049	-0.5	high	0.1590909090909091
CSHL049	-0.25	low	0.2
CSHL049	-0.25	high	0.05
CSHL049	-0.125	low	-0.105263
CSHL049	-0.125	high	0.11904761904761904
CSHL049	-0.0625	low	0.0361702
CSHL049	-0.0625	high	-0.0658888
CSHL049	0	low	0.1468253968253968
CSHL049	0	high	0.00403226
CSHL049	0.0625	low	0.5641025641025641
CSHL049	0.0625	high	0.083632
CSHL049	0.125	low	0.00606061
CSHL049	0.125	high	-0.177033
CSHL049	0.25	low	0.125
CSHL049	0.25	high	0.036729
CSHL049	0.5	low	0
CSHL049	0.5	high	0.0909091
CSHL049	1	low	0.00375587
CSHL049	1	high	0.0571429
DY_001	-1	low	0
DY_001	-1	high	0
DY_001	-0.25	low	0
DY_001	-0.25	high	-0.0666667
DY_001	-0.125	low	0.11515151515151516
DY_001	-0.125	high	0.0666667
DY_001	-0.0625	low	-0.55
DY_001	-0.0625	high	0.05
DY_001	0	low	0.2777777777777778
DY_001	0	high	-0.0699301
DY_001	0.0625	low	0.21304347826086956
DY_001	0.0625	high	-0.0102564
DY_001	0.125	low	0
DY_001	0.125	high	0.012605042016806678
DY_001	0.25	low	0.13749999999999996
DY_001	0.25	high	0.0833333
DY_001	1	low	0
DY_001	1	high	0.0588235
DY_002	-1	low	-0.125
DY_002	-1	high	0
DY_002	-0.5	low	NaN
DY_002	-0.5	high	-0.2
DY_002	-0.25	low	-0.142857
DY_002	-0.25	high	0.10317460317460317
DY_002	-0.125	low	0
DY_002	-0.125	high	-0.4
DY_002	-0.0625	low	0
DY_002	-0.0625	high	0.23333333333333336
DY_002	0	low	0.33333333333333337
DY_002	0	high	0.1
DY_002	0.0625	low	0.0714286
DY_002	0.0625	high	0
DY_002	0.125	low	-0.125
DY_002	0.125	high	-0.0714286
DY_002	0.25	low	0
DY_002	0.25	high	0
DY_002	0.5	low	0
DY_002	0.5	high	0.0833333
DY_002	1	low	0
DY_002	1	high	-0.2
DY_003	-1	low	0
DY_003	-1	high	0
DY_003	-0.5	low	0
DY_003	-0.5	high	0
DY_003	-0.25	low	0.15
DY_003	-0.25	high	-0.141707
DY_003	-0.125	low	0.15
DY_003	-0.125	high	0.038720538720538766
DY_003	-0.0625	low	0.1215686274509804
DY_003	-0.0625	high	0.1842105263157895
DY_003	0	low	0.1266666666666666
DY_003	0	high	-0.215278
DY_003	0.0625	low	0.3032258064516129
DY_003	0.0625	high	-0.0571429
DY_003	0.125	low	0.29166666666666674
DY_003	0.125	high	0.045454545454545414
DY_003	0.25	low	0.0714286
DY_003	0.25	high	0.0588235
DY_003	0.5	low	0
DY_003	0.5	high	0
DY_003	1	low	0
DY_003	1	high	0.08
DY_005	-1	low	0
DY_005	-1	high	0
DY_005	-0.25	low	0.0714286
DY_005	-0.25	high	-0.172727
DY_005	-0.125	low	-0.2
DY_005	-0.125	high	-0.0892857
DY_005	-0.0625	low	-0.25
DY_005	-0.0625	high	0.025641
DY_005	0	low	-0.0833333
DY_005	0	high	0.0705128
DY_005	0.0625	low	0.10416666666666663
DY_005	0.0625	high	0.1
DY_005	0.125	low	NaN
DY_005	0.125	high	-0.261905
DY_005	0.25	low	-0.2
DY_005	0.25	high	0.0714286
DY_005	1	low	0
DY_005	1	high	-0.0611111
DY_006	-1	low	0
DY_006	-1	high	0
DY_006	-0.5	low	0
DY_006	-0.5	high	0.14285714285714285
DY_006	-0.25	low	0
DY_006	-0.25	high	-0.272727
DY_006	-0.125	low	0.5
DY_006	-0.125	high	0.1
DY_006	-0.0625	low	0
DY_006	-0.0625	high	0.10714285714285715
DY_006	0	low	0.3333333333333333
DY_006	0	high	-0.5
DY_006	0.0625	low	-0.166667
DY_006	0.0625	high	-0.318182
DY_006	0.125	low	0.33333333333333337
DY_006	0.125	high	-0.190476
DY_006	0.25	low	NaN
DY_006	0.25	high	-0.0833333
DY_006	0.5	low	0
DY_006	0.5	high	0.25
DY_006	1	low	0
DY_006	1	high	0.1428571428571428
DY_007	-1	low	0.0555556
DY_007	-1	high	-0.0689655
DY_007	-0.5	low	0
DY_007	-0.5	high	0
DY_007	-0.25	low	0.037037037037037035
DY_007	-0.25	high	0.0477419
DY_007	-0.125	low	-0.117647
DY_007	-0.125	high	-0.0588235
DY_007	-0.0625	low	0.0823529
DY_007	-0.0625	high	-0.1562
DY_007	0	low	0.29705882352941176
DY_007	0	high	-0.0882353
DY_007	0.0625	low	0.2803030303030303
DY_007	0.0625	high	-0.107692
DY_007	0.125	low	-0.00320513
DY_007	0.125	high	-0.00541126
DY_007	0.25	low	0
DY_007	0.25	high	-0.0420168
DY_007	0.5	low	0
DY_007	0.5	high	0
DY_007	1	low	0
DY_007	1	high	0
DY_009	-1	low	0
DY_009	-1	high	0
DY_009	-0.5	low	NaN
DY_009	-0.5	high	0
DY_009	-0.25	low	-0.333333
DY_009	-0.25	high	-0.2
DY_009	-0.125	low	0.2
DY_009	-0.125	high	-0.1
DY_009	-0.0625	low	-0.0952381
DY_009	-0.0625	high	0.18333333333333335
DY_009	0	low	0.380952
DY_009	0	high	0.25
DY_009	0.0625	low	0.5555555555555556
DY_009	0.0625	high	0.2857142857142857
DY_009	0.125	low	0.1333333333333333
DY_009	0.125	high	0.031746031746031744
DY_009	0.25	low	-0.333333
DY_009	0.25	high	0.0666667
DY_009	0.5	high	0
DY_009	1	low	0
DY_009	1	high	0
DY_010	-1	low	0.052381
DY_010	-1	high	0
DY_010	-0.5	low	-0.333333
DY_010	-0.5	high	0
DY_010	-0.25	low	0.1111111111111111
DY_010	-0.25	high	0.05
DY_010	-0.125	low	0
DY_010	-0.125	high	-0.00619195
DY_010	-0.0625	low	0.11403508771929824
DY_010	-0.0625	high	0.0424837
DY_010	0	low	0.27878787878787875
DY_010	0	high	-0.284783
DY_010	0.0625	low	0.19999999999999996
DY_010	0.0625	high	-0.216783
DY_010	0.125	low	0.0659341
DY_010	0.125	high	-0.142857
DY_010	0.25	low	0.0416667
DY_010	0.25	high	-0.214286
DY_010	0.5	low	0
DY_010	0.5	high	0
DY_010	1	low	0
DY_010	1	high	0
DY_011	-1	low	-0.010989
DY_011	-1	high	0
DY_011	-0.5	low	0
DY_011	-0.5	high	0
DY_011	-0.25	low	-0.125
DY_011	-0.25	high	0
DY_011	-0.125	low	0.14285714285714285
DY_011	-0.125	high	0.14285714285714285
DY_011	-0.0625	low	0.1333333333333333
DY_011	-0.0625	high	-0.0357143
DY_011	0	low	0
DY_011	0	high	0.40476190476190477
DY_011	0.0625	low	-0.120879
DY_011	0.0625	high	-0.5
DY_011	0.125	low	0
DY_011	0.125	high	-0.2
DY_011	0.25	low	0.23076923076923073
DY_011	0.25	high	-0.0833333
DY_011	0.5	low	0.33333333333333337
DY_011	0.5	high	0.11111111111111116
DY_011	1	low	0
DY_011	1	high	0.11111111111111116
IBL_001	-1	low	0.0819672
IBL_001	-1	high	-0.0473485
IBL_001	-0.25	low	0.10526315789473684
IBL_001	-0.25	high	0.0601064
IBL_001	-0.125	low	0.042577
IBL_001	-0.125	high	-0.142628
IBL_001	-0.0625	low	0.21353065539112048
IBL_001	-0.0625	high	0.012987012987012991
IBL_001	0	low	0.0199005
IBL_001	0	high	-0.0535525
IBL_001	0.0625	low	0.00645802
IBL_001	0.0625	high	-0.0444444
IBL_001	0.125	low	-0.0904088
IBL_001	0.125	high	0.0166667
IBL_001	0.25	low	-0.0238095
IBL_001	0.25	high	-0.00333333
IBL_001	1	low	-0.0108605
IBL_001	1	high	0.020408163265306145
IBL_002	-1	low	-0.000267618
IBL_002	-1	high	-0.00811966
IBL_002	-0.25	low	0.034403080872913994
IBL_002	-0.25	high	-0.0195183
IBL_002	-0.125	low	0.15123456790123457
IBL_002	-0.125	high	-0.135823
IBL_002	-0.0625	low	0.0260101
IBL_002	-0.0625	high	-0.0258877
IBL_002	0	low	0.35445949399437776
IBL_002	0	high	-0.0327586
IBL_002	0.0625	low	0.137493
IBL_002	0.0625	high	0.10170731707317071
IBL_002	0.125	low	0.0905721
IBL_002	0.125	high	-0.0104198
IBL_002	0.25	low	0.0391372
IBL_002	0.25	high	0.088411
IBL_002	1	low	0.0324054
IBL_002	1	high	0.0351254
ibl_witten_02	-1	low	0.0422535
ibl_witten_02	-1	high	0
ibl_witten_02	-0.25	low	-0.0116761
ibl_witten_02	-0.25	high	0.017777777777777778
ibl_witten_02	-0.125	low	0.0702948
ibl_witten_02	-0.125	high	-0.0769231
ibl_witten_02	-0.0625	low	0.1602254428341385
ibl_witten_02	-0.0625	high	-0.158559
ibl_witten_02	0	low	0.18995098039215685
ibl_witten_02	0	high	0.028971028971028878
ibl_witten_02	0.0625	low	0.14581961816984856
ibl_witten_02	0.0625	high	-0.115789
ibl_witten_02	0.125	low	0.13958333333333328
ibl_witten_02	0.125	high	0.00529101
ibl_witten_02	0.25	low	0.18367346938775508
ibl_witten_02	0.25	high	-0.00182927
ibl_witten_02	1	low	0.0016317
ibl_witten_02	1	high	-0.00827526
ibl_witten_03	-1	low	0.0266794
ibl_witten_03	-1	high	-0.0297619
ibl_witten_03	-0.5	low	0.14285714285714285
ibl_witten_03	-0.5	high	-0.181818
ibl_witten_03	-0.25	low	0.044226
ibl_witten_03	-0.25	high	0.00720093
ibl_witten_03	-0.125	low	0.061599511599511596
ibl_witten_03	-0.125	high	0.0538937
ibl_witten_03	-0.0625	low	0.16627307857449553
ibl_witten_03	-0.0625	high	0.00892857
ibl_witten_03	0	low	0.11696521178482322
ibl_witten_03	0	high	-0.0114484
ibl_witten_03	0.0625	low	0.045187793427230005
ibl_witten_03	0.0625	high	-0.0322056
ibl_witten_03	0.125	low	0.0104246
ibl_witten_03	0.125	high	-0.0375245
ibl_witten_03	0.25	low	-0.0316716
ibl_witten_03	0.25	high	-0.0137506
ibl_witten_03	0.5	low	-0.0138889
ibl_witten_03	0.5	high	-0.166667
ibl_witten_03	1	low	0.016448856197481487
ibl_witten_03	1	high	0.017803141156960356
ibl_witten_04	-1	low	0.0556418
ibl_witten_04	-1	high	-0.0268171
ibl_witten_04	-0.25	low	0.0613778
ibl_witten_04	-0.25	high	-0.0178616
ibl_witten_04	-0.125	low	0.010614833195478346
ibl_witten_04	-0.125	high	-0.0516032
ibl_witten_04	-0.0625	low	0.1573055773762765
ibl_witten_04	-0.0625	high	-0.0339412
ibl_witten_04	0	low	0.2584939313525036
ibl_witten_04	0	high	-0.00263946
ibl_witten_04	0.0625	low	0.10505617977528092
ibl_witten_04	0.0625	high	-0.0874835
ibl_witten_04	0.125	low	0.17010946327683618
ibl_witten_04	0.125	high	-0.0221326
ibl_witten_04	0.25	low	0.0920458
ibl_witten_04	0.25	high	-0.0807821
ibl_witten_04	1	low	0.022941530438270963
ibl_witten_04	1	high	0.00402188
ibl_witten_05	-1	low	-0.0212766
ibl_witten_05	-1	high	0.014705882352941176
ibl_witten_05	-0.5	low	0
ibl_witten_05	-0.5	high	-0.0243902
ibl_witten_05	-0.25	low	0.00947459
ibl_witten_05	-0.25	high	-0.0606061
ibl_witten_05	-0.125	low	-0.00136054
ibl_witten_05	-0.125	high	-0.0463768
ibl_witten_05	-0.0625	low	0.16690374585111423
ibl_witten_05	-0.0625	high	-0.0829563
ibl_witten_05	0	low	0.0625403
ibl_witten_05	0	high	-0.0393939
ibl_witten_05	0.0625	low	0.0802432
ibl_witten_05	0.0625	high	-0.044186
ibl_witten_05	0.125	low	-0.0694444
ibl_witten_05	0.125	high	-0.24734
ibl_witten_05	0.25	low	0.0659574
ibl_witten_05	0.25	high	-0.0259857
ibl_witten_05	0.5	low	-0.5
ibl_witten_05	0.5	high	0.0694444
ibl_witten_05	1	low	0.00490196
ibl_witten_05	1	high	0.012345679012345623
ibl_witten_06	-1	low	0.0833333
ibl_witten_06	-1	high	-0.00263613
ibl_witten_06	-0.25	low	0.10684318478463546
ibl_witten_06	-0.25	high	0.022455805064500706
ibl_witten_06	-0.125	low	0.13552631578947366
ibl_witten_06	-0.125	high	0.037770612620912025
ibl_witten_06	-0.0625	low	0.19898444938114884
ibl_witten_06	-0.0625	high	0.0645298
ibl_witten_06	0	low	0.24539007092198578
ibl_witten_06	0	high	0.019174258007640332
ibl_witten_06	0.0625	low	0.23117674636661983
ibl_witten_06	0.0625	high	0.015638680071249578
ibl_witten_06	0.125	low	0.1371169480925578
ibl_witten_06	0.125	high	-0.0471833
ibl_witten_06	0.25	low	0.0729076
ibl_witten_06	0.25	high	0.022218537555960927
ibl_witten_06	1	low	0.012123745819398013
ibl_witten_06	1	high	-0.0116299
ibl_witten_07	-1	low	0.020900794818957902
ibl_witten_07	-1	high	-0.164903
ibl_witten_07	-0.5	low	0
ibl_witten_07	-0.5	high	-0.0923873
ibl_witten_07	-0.25	low	0.2830188679245283
ibl_witten_07	-0.25	high	-0.140351
ibl_witten_07	-0.125	low	0.21658986175115208
ibl_witten_07	-0.125	high	-0.136364
ibl_witten_07	-0.0625	low	0.3302411873840445
ibl_witten_07	-0.0625	high	-0.062585
ibl_witten_07	0	low	0.11594202898550732
ibl_witten_07	0	high	0.020408163265306145
ibl_witten_07	0.0625	low	0.13480392156862742
ibl_witten_07	0.0625	high	0.019191919191919204
ibl_witten_07	0.125	low	0.2450110864745012
ibl_witten_07	0.125	high	-0.033208
ibl_witten_07	0.25	low	0.20760233918128657
ibl_witten_07	0.25	high	-0.0480769
ibl_witten_07	0.5	high	0.0716925
ibl_witten_07	1	low	0.060084033613445276
ibl_witten_07	1	high	0.00544919
ibl_witten_12	-1	low	0.0833333
ibl_witten_12	-1	high	0.023478260869565216
ibl_witten_12	-0.5	low	NaN
ibl_witten_12	-0.5	high	-0.0327381
ibl_witten_12	-0.25	low	-0.0384615
ibl_witten_12	-0.25	high	-0.0801282
ibl_witten_12	-0.125	low	0.15170278637770895
ibl_witten_12	-0.125	high	-0.042735
ibl_witten_12	-0.0625	low	0.25925925925925924
ibl_witten_12	-0.0625	high	0.03125
ibl_witten_12	0	low	0.49019607843137253
ibl_witten_12	0	high	-0.106667
ibl_witten_12	0.0625	low	0.1865079365079365
ibl_witten_12	0.0625	high	0.1701754385964912
ibl_witten_12	0.125	low	0.5032258064516129
ibl_witten_12	0.125	high	0.0878378
ibl_witten_12	0.25	low	0.40941176470588236
ibl_witten_12	0.25	high	0.040404
ibl_witten_12	0.5	low	-0.333333
ibl_witten_12	0.5	high	-0.1
ibl_witten_12	1	low	0.13492063492063489
ibl_witten_12	1	high	0.1
ibl_witten_13	-1	low	-0.030303
ibl_witten_13	-1	high	-0.05
ibl_witten_13	-0.25	low	0.2142857142857143
ibl_witten_13	-0.25	high	0.0909091
ibl_witten_13	-0.125	low	-0.0833333
ibl_witten_13	-0.125	high	-0.105263
ibl_witten_13	-0.0625	low	0.0927419
ibl_witten_13	-0.0625	high	-0.0711111
ibl_witten_13	0	low	0.10714285714285714
ibl_witten_13	0	high	0.0555556
ibl_witten_13	0.0625	low	-0.0672269
ibl_witten_13	0.0625	high	0.10833333333333334
ibl_witten_13	0.125	low	0.20317460317460312
ibl_witten_13	0.125	high	0.2151515151515151
ibl_witten_13	0.25	low	-0.0833333
ibl_witten_13	0.25	high	-0.120192
ibl_witten_13	1	low	0.10869565217391308
ibl_witten_13	1	high	-0.0047619
ibl_witten_14	-1	low	0
ibl_witten_14	-1	high	0
ibl_witten_14	-0.5	low	NaN
ibl_witten_14	-0.5	high	0
ibl_witten_14	-0.25	low	0
ibl_witten_14	-0.25	high	0.0909091
ibl_witten_14	-0.125	low	-0.222222
ibl_witten_14	-0.125	high	0
ibl_witten_14	-0.0625	low	-0.2
ibl_witten_14	-0.0625	high	-0.0625
ibl_witten_14	0	low	-0.166667
ibl_witten_14	0	high	1
ibl_witten_14	0.0625	low	0.5714285714285714
ibl_witten_14	0.0625	high	-0.166667
ibl_witten_14	0.125	low	0
ibl_witten_14	0.125	high	-0.25
ibl_witten_14	0.25	low	0
ibl_witten_14	0.25	high	0.20000000000000007
ibl_witten_14	0.5	low	0.2666666666666666
ibl_witten_14	0.5	high	-0.3
ibl_witten_14	1	low	-0.8
ibl_witten_14	1	high	0.040404
ibl_witten_15	-1	low	0.053968253968253964
ibl_witten_15	-1	high	-0.0494076
ibl_witten_15	-0.5	low	0
ibl_witten_15	-0.5	high	0.0047619
ibl_witten_15	-0.25	low	0.18042142230026337
ibl_witten_15	-0.25	high	0.00769231
ibl_witten_15	-0.125	low	0.1701773835920177
ibl_witten_15	-0.125	high	-0.139498
ibl_witten_15	-0.0625	low	0.14396284829721362
ibl_witten_15	-0.0625	high	0.00642857
ibl_witten_15	0	low	0.34814814814814815
ibl_witten_15	0	high	0.0320513
ibl_witten_15	0.0625	low	0.0694444
ibl_witten_15	0.0625	high	-0.0811339
ibl_witten_15	0.125	low	0.14962121212121215
ibl_witten_15	0.125	high	-0.0466667
ibl_witten_15	0.25	low	0.22667757774140762
ibl_witten_15	0.25	high	-0.0153846
ibl_witten_15	0.5	low	0.15000000000000002
ibl_witten_15	0.5	high	-0.0857143
ibl_witten_15	1	low	0.13976164680390035
ibl_witten_15	1	high	-0.018315
ibl_witten_16	-1	low	0.0769231
ibl_witten_16	-1	high	-0.125
ibl_witten_16	-0.5	low	0
ibl_witten_16	-0.5	high	0.2272727272727273
ibl_witten_16	-0.25	low	0.0888889
ibl_witten_16	-0.25	high	0.035714285714285726
ibl_witten_16	-0.125	low	0.22916666666666669
ibl_witten_16	-0.125	high	-0.215714
ibl_witten_16	-0.0625	low	-0.388889
ibl_witten_16	-0.0625	high	0.0404412
ibl_witten_16	0	low	-0.176471
ibl_witten_16	0	high	0.0769231
ibl_witten_16	0.0625	low	-0.0454545
ibl_witten_16	0.0625	high	-0.047619
ibl_witten_16	0.125	low	-0.238095
ibl_witten_16	0.125	high	-0.224348
ibl_witten_16	0.25	low	0.38888888888888884
ibl_witten_16	0.25	high	-0.0369565
ibl_witten_16	0.5	low	0.25
ibl_witten_16	0.5	high	-0.0757576
ibl_witten_16	1	low	0
ibl_witten_16	1	high	0.012962962962962954
IBL-T1	-1	low	0.0236407
IBL-T1	-1	high	-0.00526996
IBL-T1	-0.5	low	0
IBL-T1	-0.5	high	-0.0454545
IBL-T1	-0.25	low	0.012231815803244376
IBL-T1	-0.25	high	-0.0209719
IBL-T1	-0.125	low	0.0529609
IBL-T1	-0.125	high	-0.00122935
IBL-T1	-0.0625	low	0.0857292
IBL-T1	-0.0625	high	-0.0586602
IBL-T1	0	low	0.0635263
IBL-T1	0	high	-0.0736839
IBL-T1	0.0625	low	0.0948038
IBL-T1	0.0625	high	-0.057963
IBL-T1	0.125	low	0.029643073200242065
IBL-T1	0.125	high	-0.0591675
IBL-T1	0.25	low	0.024361505895354352
IBL-T1	0.25	high	-0.0391187
IBL-T1	0.5	low	0
IBL-T1	0.5	high	0
IBL-T1	1	low	0.010544506301868761
IBL-T1	1	high	0.00260626
IBL-T2	-1	low	0.022987943955685892
IBL-T2	-1	high	0.00544443
IBL-T2	-0.5	low	NaN
IBL-T2	-0.5	high	0.0666667
IBL-T2	-0.25	low	0.054360902255639096
IBL-T2	-0.25	high	0.033105022831050226
IBL-T2	-0.125	low	0.0934948
IBL-T2	-0.125	high	0.052292
IBL-T2	-0.0625	low	0.19483204134366927
IBL-T2	-0.0625	high	-0.0521693
IBL-T2	0	low	0.15718954248366013
IBL-T2	0	high	0.10199004975124376
IBL-T2	0.0625	low	0.11986167297403105
IBL-T2	0.0625	high	0.10675883256528418
IBL-T2	0.125	low	0.1303421405089492
IBL-T2	0.125	high	0.0241023
IBL-T2	0.25	low	0.0761298
IBL-T2	0.25	high	-0.0376744
IBL-T2	0.5	low	0
IBL-T2	0.5	high	0.0571429
IBL-T2	1	low	0.027865612648221405
IBL-T2	1	high	0.0271493
IBL-T3	-1	low	0.0336118
IBL-T3	-1	high	0.040726817042606514
IBL-T3	-0.5	low	1
IBL-T3	-0.5	high	0.5
IBL-T3	-0.25	low	0.1250898311174991
IBL-T3	-0.25	high	-0.0286438
IBL-T3	-0.125	low	0.12919463087248323
IBL-T3	-0.125	high	-0.00740685
IBL-T3	-0.0625	low	0.22739463601532564
IBL-T3	-0.0625	high	0.0523935
IBL-T3	0	low	0.33889070502342816
IBL-T3	0	high	0.020737327188940058
IBL-T3	0.0625	low	0.39491083079599826
IBL-T3	0.0625	high	-0.0714944
IBL-T3	0.125	low	0.25396825396825407
IBL-T3	0.125	high	-0.0596051
IBL-T3	0.25	low	0.13523566878980886
IBL-T3	0.25	high	-0.0185526
IBL-T3	0.5	low	0
IBL-T3	0.5	high	-0.190476
IBL-T3	1	low	0.023202614379084996
IBL-T3	1	high	-0.0207278
IBL-T4	-1	low	0.0481074
IBL-T4	-1	high	0.00484914
IBL-T4	-0.5	low	0
IBL-T4	-0.5	high	0.125
IBL-T4	-0.25	low	0.15146198830409358
IBL-T4	-0.25	high	0.0836066
IBL-T4	-0.125	low	0.2274322169059011
IBL-T4	-0.125	high	0.12337662337662338
IBL-T4	-0.0625	low	0.1705653021442495
IBL-T4	-0.0625	high	0.0901961
IBL-T4	0	low	0.33673469387755095
IBL-T4	0	high	0.1915574032619124
IBL-T4	0.0625	low	0.2643863179074447
IBL-T4	0.0625	high	0.2391399736726635
IBL-T4	0.125	low	0.16574074074074074
IBL-T4	0.125	high	0.1757894736842105
IBL-T4	0.25	low	-0.0116468
IBL-T4	0.25	high	-0.00170068
IBL-T4	0.5	low	NaN
IBL-T4	0.5	high	-0.142857
[truncated: 1,939 more rows]
[truncated: 1 more columns]

## Sheet: Figure 5
Figure 5b
mouseName	contrast	pRight
AMR035	-1	0.028985507246376812
AMR035	-0.5	0.0647249
AMR035	-0.25	0.0842105
AMR035	-0.125	0.18151815181518152
AMR035	-0.0625	0.34276729559748426
AMR035	0	0.4520547945205479
AMR035	0.0625	0.48109965635738833
AMR035	0.125	0.6091205211726385
AMR035	0.25	0.7011834319526628
AMR035	0.5	0.851964
AMR035	1	0.9169139465875371
MFE015	-1	0.018691588785046728
MFE015	-0.5	0.015748031496062992
MFE015	-0.25	0.10344827586206896
MFE015	-0.125	0.32407407407407407
MFE015	-0.0625	0.752
MFE015	0	0.8055555555555556
MFE015	0.0625	0.8717948717948718
MFE015	0.125	0.926606
MFE015	0.25	0.82243
MFE015	0.5	0.794393
MFE015	1	0.7168141592920354
MFE018	-1	0.13043478260869565
MFE018	-0.5	0.12
MFE018	-0.25	0.19402985074626866
MFE018	-0.125	0.38235294117647056
MFE018	-0.0625	0.6086956521739131
MFE018	0	0.7424242424242424
MFE018	0.0625	0.82
MFE018	0.125	0.7283950617283951
MFE018	0.25	0.7857142857142857
MFE018	0.5	0.8356164383561644
MFE018	1	0.8533333333333334
MFE029	-1	0.0410557
MFE029	-0.5	0.0573066
MFE029	-0.25	0.0923077
MFE029	-0.125	0.0861111
MFE029	-0.0625	0.1868421052631579
MFE029	0	0.34536082474226804
MFE029	0.0625	0.8149171270718232
MFE029	0.125	0.9097938144329897
MFE029	0.25	0.9654088050314465
MFE029	0.5	0.9684813753581661
MFE029	1	0.9861878453038674
MFE030	-1	0.13186813186813187
MFE030	-0.5	0.16831683168316833
MFE030	-0.25	0.23529411764705882
MFE030	-0.125	0.16049382716049382
MFE030	-0.0625	0.2777777777777778
MFE030	0	0.3561643835616438
MFE030	0.0625	0.5606060606060606
MFE030	0.125	0.8
MFE030	0.25	0.9102564102564102
MFE030	0.5	0.8933333333333333
MFE030	1	0.9577464788732394
MFE031	-1	0.0718563
MFE031	-0.5	0.13580246913580246
MFE031	-0.25	0.16535433070866143
MFE031	-0.125	0.2028985507246377
MFE031	-0.0625	0.25874125874125875
MFE031	0	0.4276729559748428
MFE031	0.0625	0.8466666666666667
MFE031	0.125	0.8975903614457831
MFE031	0.25	0.92
MFE031	0.5	0.9657142857142857
MFE031	1	0.98125
Figure 5e
mouseName	abs_contrast	mean_f
AMR035	0	-0.062091
AMR035	0.0625	0.069851
AMR035	0.125	0.42752373474635036
AMR035	0.25	0.916225
AMR035	0.5	1.5416146816789726
AMR035	1	2.4011730683633474
MFE015	0	-0.14115
MFE015	0.0625	0.0554581
MFE015	0.125	0.28852510031124556
MFE015	0.25	0.9366240711540811
MFE015	0.5	1.1999342238274702
MFE015	1	1.290770636088647
MFE018	0	0.2100475968431818
MFE018	0.0625	0.0614727
MFE018	0.125	0.1677976145343105
MFE018	0.25	0.42077861856074766
MFE018	0.5	0.44920328168903134
MFE018	1	0.815072
MFE029	0	-0.223521
MFE029	0.0625	0.4362824995278026
MFE029	0.125	0.9301269680604183
MFE029	0.25	1.3908460672729606
MFE029	0.5	1.687902108944454
MFE029	1	1.8859133499996121
MFE030	0	-0.278946
MFE030	0.0625	0.016544554436361766
MFE030	0.125	0.4542766456977819
MFE030	0.25	0.5417397272068835
MFE030	0.5	0.6085932589005433
MFE030	1	0.898848
MFE031	0	-0.246102
MFE031	0.0625	0.15331196721721138
MFE031	0.125	0.18477202235492374
MFE031	0.25	0.33402761430141575
MFE031	0.5	0.5274015612212793
MFE031	1	0.6144905526316645
Figure 5f
mouseName	nback	parameter	estimate
AMR035	1	choice_correct	-0.0334784
AMR035	2	choice_correct	0
AMR035	3	choice_correct	0.0100597
AMR035	4	choice_correct	-0.0059554
AMR035	5	choice_correct	-0.0437654
AMR035	6	choice_correct	0.0719791
AMR035	7	choice_correct	0.0374919
MFE015	1	choice_correct	0
MFE015	2	choice_correct	0.0600209
MFE015	3	choice_correct	0
MFE015	4	choice_correct	0
MFE015	5	choice_correct	0.0289251
MFE015	6	choice_correct	0.0132236
MFE015	7	choice_correct	0
MFE018	1	choice_correct	0
MFE018	2	choice_correct	0
MFE018	3	choice_correct	-0.0598784
MFE018	4	choice_correct	0.0856502
MFE018	5	choice_correct	0.0562003
MFE018	6	choice_correct	-0.0066516
MFE018	7	choice_correct	-0.10524
MFE029	1	choice_correct	0.0056171
MFE029	2	choice_correct	0
MFE029	3	choice_correct	0.0045454
MFE029	4	choice_correct	0
MFE029	5	choice_correct	0
MFE029	6	choice_correct	0
MFE029	7	choice_correct	0
MFE030	1	choice_correct	-0.0641268
MFE030	2	choice_correct	0
MFE030	3	choice_correct	-0.0078275
MFE030	4	choice_correct	0.0356333
MFE030	5	choice_correct	0
MFE030	6	choice_correct	0.0246241
MFE030	7	choice_correct	0
MFE031	1	choice_correct	0.0773666
MFE031	2	choice_correct	0.153977
MFE031	3	choice_correct	0.0408836
MFE031	4	choice_correct	0
MFE031	5	choice_correct	-0.0011981
MFE031	6	choice_correct	0.0525616
MFE031	7	choice_correct	0
Figure 5i
nback	mouseName	delta_pe
1	AMR035	-0.0623471
1	MFE015	0.0218788
1	MFE018	-0.127065
1	MFE029	-0.124576
1	MFE030	-0.0671629
1	MFE031	0.0127511
2	AMR035	0.00614369
2	MFE015	0.111379
2	MFE018	0.0633113
2	MFE029	-0.0437589
2	MFE030	0.0458969
2	MFE031	0.0103651
3	AMR035	-0.0291658
3	MFE015	0.0558379
3	MFE018	-0.0395539
3	MFE029	-0.0708061
3	MFE030	0.183408
3	MFE031	-0.0130568
4	AMR035	-0.0013404
4	MFE015	-0.0090532
4	MFE018	-0.106685
4	MFE029	-0.0265505
4	MFE030	0.104939
4	MFE031	0.0441853
5	AMR035	-0.0210537
5	MFE015	0.043633
5	MFE018	0.0592407
5	MFE029	-0.0174163
5	MFE030	-0.0542512
5	MFE031	0.0273389
6	AMR035	0.0118912
6	MFE015	-0.0543033
6	MFE018	0.0277872
6	MFE029	-0.0207776
6	MFE030	-0.0908814
6	MFE031	-0.0310604
7	AMR035	-0.0325247
7	MFE015	0.0320075
7	MFE018	0.113578
7	MFE029	-0.0329216
7	MFE030	-0.0407688
7	MFE031	-0.0702124

## Sheet: Supplementary Fig. 1
Current stimulus weights
mouseName	environment	contrast	estimate
AMR015	Neutral	0	-0.0945317
AMR015	Neutral	-6.25	-0.765505
AMR015	Neutral	-12.5	-1.43469
AMR015	Neutral	-25	-2.11559
AMR015	Neutral	-50	-2.58155
AMR015	Neutral	-100	-2.95859
AMR015	Neutral	6.25	0.261878
AMR015	Neutral	12.5	0.830525
AMR015	Neutral	25	1.62583
AMR015	Neutral	50	2.30078
AMR015	Neutral	100	2.68769
AMR015	Repeating	0	-0.0799954
AMR015	Repeating	-6.25	-1.02112
AMR015	Repeating	-12.5	-1.37403
AMR015	Repeating	-25	-1.73425
AMR015	Repeating	-50	-1.66455
AMR015	Repeating	-100	-2.95234
AMR015	Repeating	6.25	0.199898
AMR015	Repeating	12.5	0.862979
AMR015	Repeating	25	1.39712
AMR015	Repeating	50	2.0047
AMR015	Repeating	100	2.59924
AMR015	Alternating	0	-0.0346784
AMR015	Alternating	-6.25	-1.3114
AMR015	Alternating	-12.5	-1.66224
AMR015	Alternating	-25	-1.94877
AMR015	Alternating	-50	-2.53602
AMR015	Alternating	-100	-3.09505
AMR015	Alternating	6.25	0.2984
AMR015	Alternating	12.5	1.03271
AMR015	Alternating	25	1.71263
AMR015	Alternating	50	2.1845
AMR015	Alternating	100	2.37052
AMR016	Neutral	0	0.81628
AMR016	Neutral	-6.25	-1.12858
AMR016	Neutral	-12.5	-1.98569
AMR016	Neutral	-25	-2.53696
AMR016	Neutral	-50	-2.78669
AMR016	Neutral	-100	-3.29793
AMR016	Neutral	6.25	0.842304
AMR016	Neutral	12.5	1.09594
AMR016	Neutral	25	1.61161
AMR016	Neutral	50	2.13879
AMR016	Neutral	100	2.24558
AMR016	Repeating	0	0.567888
AMR016	Repeating	-6.25	-1.11683
AMR016	Repeating	-12.5	-1.60736
AMR016	Repeating	-25	-2.62178
AMR016	Repeating	-50	-2.86888
AMR016	Repeating	-100	-3.36955
AMR016	Repeating	6.25	0.617949
AMR016	Repeating	12.5	0.83708
AMR016	Repeating	25	1.22908
AMR016	Repeating	50	1.55497
AMR016	Repeating	100	1.72984
AMR016	Alternating	0	0.384587
AMR016	Alternating	-6.25	-1.02153
AMR016	Alternating	-12.5	-2.07521
AMR016	Alternating	-25	-2.9028
AMR016	Alternating	-50	-3.23121
AMR016	Alternating	-100	-3.27304
AMR016	Alternating	6.25	1.24519
AMR016	Alternating	12.5	1.73732
AMR016	Alternating	25	1.61923
AMR016	Alternating	50	2.52037
AMR016	Alternating	100	2.91475
AMR024	Neutral	0	0.23485
AMR024	Neutral	-6.25	-1.13252
AMR024	Neutral	-12.5	-1.78564
AMR024	Neutral	-25	-2.35808
AMR024	Neutral	-50	-2.8242
AMR024	Neutral	-100	-2.61102
AMR024	Neutral	6.25	0.652188
AMR024	Neutral	12.5	1.41739
AMR024	Neutral	25	1.8715
AMR024	Neutral	50	1.96745
AMR024	Neutral	100	2.30651
AMR024	Repeating	0	0.278005
AMR024	Repeating	-6.25	-1.20208
AMR024	Repeating	-12.5	-1.90267
AMR024	Repeating	-25	-2.2735
AMR024	Repeating	-50	-2.48084
AMR024	Repeating	-100	-2.66259
AMR024	Repeating	6.25	0.687502
AMR024	Repeating	12.5	1.28339
AMR024	Repeating	25	1.51541
AMR024	Repeating	50	1.87182
AMR024	Repeating	100	2.11722
AMR024	Alternating	0	0.194583
AMR024	Alternating	-6.25	-1.16651
AMR024	Alternating	-12.5	-1.99972
AMR024	Alternating	-25	-2.32533
AMR024	Alternating	-50	-2.3134
AMR024	Alternating	-100	-2.33943
AMR024	Alternating	6.25	0.617399
AMR024	Alternating	12.5	1.32264
AMR024	Alternating	25	1.76662
AMR024	Alternating	50	1.98118
AMR024	Alternating	100	2.28238
AMR025	Neutral	0	-0.115784
AMR025	Neutral	-6.25	-0.407381
AMR025	Neutral	-12.5	-1.6443
AMR025	Neutral	-25	-1.93381
AMR025	Neutral	-50	-2.12418
AMR025	Neutral	-100	-2.13598
AMR025	Neutral	6.25	1.3427
AMR025	Neutral	12.5	2.2941
AMR025	Neutral	25	2.89197
AMR025	Neutral	50	2.94851
AMR025	Neutral	100	2.95631
AMR025	Repeating	0	0.102092
AMR025	Repeating	-6.25	-0.741424
AMR025	Repeating	-12.5	-1.45499
AMR025	Repeating	-25	-2.18787
AMR025	Repeating	-50	-2.29442
AMR025	Repeating	-100	-2.86073
AMR025	Repeating	6.25	1.19694
AMR025	Repeating	12.5	2.15774
AMR025	Repeating	25	2.82388
AMR025	Repeating	50	2.96268
AMR025	Repeating	100	2.94201
AMR025	Alternating	0	0.0177749
AMR025	Alternating	-6.25	-0.656518
AMR025	Alternating	-12.5	-1.35665
AMR025	Alternating	-25	-1.94941
AMR025	Alternating	-50	-2.22337
AMR025	Alternating	-100	-2.4296
AMR025	Alternating	6.25	1.39969
AMR025	Alternating	12.5	2.27033
AMR025	Alternating	25	2.66732
AMR025	Alternating	50	3.05576
AMR025	Alternating	100	3.44081
DAP057	Neutral	0	-0.227739
DAP057	Neutral	-6.25	-0.920511
DAP057	Neutral	-12.5	-1.57707
DAP057	Neutral	-25	-1.9345
DAP057	Neutral	-50	-2.35097
DAP057	Neutral	-100	-2.6197
DAP057	Neutral	6.25	1.11596
DAP057	Neutral	12.5	1.83995
DAP057	Neutral	25	2.12105
DAP057	Neutral	50	2.74905
DAP057	Neutral	100	2.63924
DAP057	Repeating	0	-0.0583397
DAP057	Repeating	-6.25	-0.800118
DAP057	Repeating	-12.5	-1.36554
DAP057	Repeating	-25	-1.84471
DAP057	Repeating	-50	-2.39688
DAP057	Repeating	-100	-2.24763
DAP057	Repeating	6.25	1.35785
DAP057	Repeating	12.5	1.57526
DAP057	Repeating	25	2.13429
DAP057	Repeating	50	2.46813
DAP057	Repeating	100	2.90937
DAP057	Alternating	0	-0.103803
DAP057	Alternating	-6.25	-0.886252
DAP057	Alternating	-12.5	-1.24889
DAP057	Alternating	-25	-1.77597
DAP057	Alternating	-50	-1.90542
DAP057	Alternating	-100	-2.22777
DAP057	Alternating	6.25	1.12367
DAP057	Alternating	12.5	1.4982
DAP057	Alternating	25	1.97145
DAP057	Alternating	50	2.59375
DAP057	Alternating	100	2.71824
MFE002	Neutral	0	-1.03115
MFE002	Neutral	-6.25	-0.330314
MFE002	Neutral	-12.5	-0.629162
MFE002	Neutral	-25	-1.02551
MFE002	Neutral	-50	-0.778646
MFE002	Neutral	-100	-1.07206
MFE002	Neutral	6.25	1.06603
MFE002	Neutral	12.5	2.09495
MFE002	Neutral	25	3.36159
MFE002	Neutral	50	3.96167
MFE002	Neutral	100	4.84827
MFE002	Repeating	0	-0.648494
MFE002	Repeating	-6.25	-0.477246
MFE002	Repeating	-12.5	-0.863695
MFE002	Repeating	-25	-1.16084
MFE002	Repeating	-50	-1.19866
MFE002	Repeating	-100	-1.1595
MFE002	Repeating	6.25	1.03911
MFE002	Repeating	12.5	2.31301
MFE002	Repeating	25	3.15372
MFE002	Repeating	50	4.41586
MFE002	Repeating	100	5.12381
MFE002	Alternating	0	-0.755537
MFE002	Alternating	-6.25	-0.638644
MFE002	Alternating	-12.5	-0.995823
MFE002	Alternating	-25	-1.08508
MFE002	Alternating	-50	-1.71267
MFE002	Alternating	-100	-1.57382
MFE002	Alternating	6.25	0.953651
MFE002	Alternating	12.5	2.48792
MFE002	Alternating	25	3.52657
MFE002	Alternating	50	4.5883
MFE002	Alternating	100	4.84639
MFE005	Neutral	0	0.363677
MFE005	Neutral	-6.25	-1.09206
MFE005	Neutral	-12.5	-1.66859
MFE005	Neutral	-25	-1.84624
MFE005	Neutral	-50	-2.41195
MFE005	Neutral	-100	-2.90381
MFE005	Neutral	6.25	0.459081
MFE005	Neutral	12.5	1.17235
MFE005	Neutral	25	1.59962
MFE005	Neutral	50	1.84577
MFE005	Neutral	100	2.00729
MFE005	Repeating	0	0.342575
MFE005	Repeating	-6.25	-0.913484
MFE005	Repeating	-12.5	-1.46472
MFE005	Repeating	-25	-2.04258
MFE005	Repeating	-50	-2.59742
MFE005	Repeating	-100	-2.79348
MFE005	Repeating	6.25	0.77131
MFE005	Repeating	12.5	1.14071
MFE005	Repeating	25	1.71503
MFE005	Repeating	50	1.97141
MFE005	Repeating	100	2.19288
MFE005	Alternating	0	0.371876
MFE005	Alternating	-6.25	-0.930585
MFE005	Alternating	-12.5	-1.59931
MFE005	Alternating	-25	-2.01959
MFE005	Alternating	-50	-2.27036
MFE005	Alternating	-100	-2.67455
MFE005	Alternating	6.25	0.721221
MFE005	Alternating	12.5	1.37747
MFE005	Alternating	25	1.46385
MFE005	Alternating	50	1.90019
MFE005	Alternating	100	2.28887
MFE009	Neutral	0	-0.301569
MFE009	Neutral	-6.25	-0.31192
MFE009	Neutral	-12.5	-1.0546
MFE009	Neutral	-25	-1.799
MFE009	Neutral	-50	-2.38113
MFE009	Neutral	-100	-2.10003
MFE009	Neutral	6.25	0.431785
MFE009	Neutral	12.5	1.36446
MFE009	Neutral	25	2.00465
MFE009	Neutral	50	2.22768
MFE009	Neutral	100	2.33009
MFE009	Repeating	0	-0.0784515
MFE009	Repeating	-6.25	-0.442933
MFE009	Repeating	-12.5	-1.0076
MFE009	Repeating	-25	-2.00706
MFE009	Repeating	-50	-2.4651
MFE009	Repeating	-100	-2.15153
MFE009	Repeating	6.25	0.499909
MFE009	Repeating	12.5	1.05156
MFE009	Repeating	25	2.14414
MFE009	Repeating	50	2.05071
MFE009	Repeating	100	2.55431
MFE009	Alternating	0	-0.0646267
MFE009	Alternating	-6.25	-0.535582
MFE009	Alternating	-12.5	-1.43938
MFE009	Alternating	-25	-1.87688
MFE009	Alternating	-50	-2.2106
MFE009	Alternating	-100	-2.59557
MFE009	Alternating	6.25	0.682035
MFE009	Alternating	12.5	1.31827
MFE009	Alternating	25	2.08395
MFE009	Alternating	50	2.27737
MFE009	Alternating	100	2.67128
MFE010	Neutral	0	-0.579505
MFE010	Neutral	-6.25	-0.057457
MFE010	Neutral	-12.5	-0.485211
MFE010	Neutral	-25	-0.982367
MFE010	Neutral	-50	-1.38771
MFE010	Neutral	-100	-1.3773
MFE010	Neutral	6.25	0.631923
MFE010	Neutral	12.5	1.53641
MFE010	Neutral	25	2.38101
MFE010	Neutral	50	2.4866
MFE010	Neutral	100	2.98325
MFE010	Repeating	0	-0.459923
MFE010	Repeating	-6.25	-0.532881
MFE010	Repeating	-12.5	-1.18743
MFE010	Repeating	-25	-1.1606
MFE010	Repeating	-50	-1.95272
MFE010	Repeating	-100	-1.89489
MFE010	Repeating	6.25	0.1454
MFE010	Repeating	12.5	1.48886
MFE010	Repeating	25	2.13943
MFE010	Repeating	50	3.24527
MFE010	Repeating	100	2.9197
MFE010	Alternating	0	-0.601672
MFE010	Alternating	-6.25	-0.456925
MFE010	Alternating	-12.5	-0.703352
MFE010	Alternating	-25	-1.09517
MFE010	Alternating	-50	-1.24922
MFE010	Alternating	-100	-1.671
MFE010	Alternating	6.25	0.767678
MFE010	Alternating	12.5	1.7359
MFE010	Alternating	25	2.07707
MFE010	Alternating	50	2.83359
MFE010	Alternating	100	3.02502
MFE012	Neutral	0	0.0854783
MFE012	Neutral	-6.25	-0.975936
MFE012	Neutral	-12.5	-2.08199
MFE012	Neutral	-25	-2.2985
MFE012	Neutral	-50	-2.80472
MFE012	Neutral	-100	-2.68103
MFE012	Neutral	6.25	0.567286
MFE012	Neutral	12.5	1.29824
MFE012	Neutral	25	1.88514
MFE012	Neutral	50	2.81405
MFE012	Neutral	100	2.86598
MFE012	Repeating	0	0.272704
MFE012	Repeating	-6.25	-1.61379
MFE012	Repeating	-12.5	-3.41233
MFE012	Repeating	-25	-3.27781
MFE012	Repeating	-50	-3.53212
MFE012	Repeating	-100	-3.59767
MFE012	Repeating	6.25	0.471791
MFE012	Repeating	12.5	0.928605
MFE012	Repeating	25	1.85724
MFE012	Repeating	50	2.37861
MFE012	Repeating	100	2.64077
MFE012	Alternating	0	-0.347241
MFE012	Alternating	-6.25	-0.6447
MFE012	Alternating	-12.5	-1.28229
MFE012	Alternating	-25	-1.70155
MFE012	Alternating	-50	-2.69301
MFE012	Alternating	-100	-2.53673
MFE012	Alternating	6.25	0.59067
MFE012	Alternating	12.5	1.20109
MFE012	Alternating	25	1.95378
MFE012	Alternating	50	2.72308
MFE012	Alternating	100	3.21406
Incorrect choice history weights
mouseName	environment	nback	parameter	estimate
AMR015	Neutral	1	choice_incorrect	0.17468742394357634
AMR015	Neutral	2	choice_incorrect	0.255264
AMR015	Neutral	3	choice_incorrect	0.3729592061994364
AMR015	Neutral	4	choice_incorrect	0.043522628974542676
AMR015	Neutral	5	choice_incorrect	0.24365703952383772
AMR015	Neutral	6	choice_incorrect	0.19772688038806718
AMR015	Neutral	7	choice_incorrect	0.4115445888592734
AMR015	Repeating	1	choice_incorrect	0.14997807056233708
AMR015	Repeating	2	choice_incorrect	0.0790374
AMR015	Repeating	3	choice_incorrect	0.18214693196433118
AMR015	Repeating	4	choice_incorrect	0.11159002403908334
AMR015	Repeating	5	choice_incorrect	0
AMR015	Repeating	6	choice_incorrect	0.17346233358029858
AMR015	Repeating	7	choice_incorrect	0.4242515949451867
AMR015	Alternating	1	choice_incorrect	0.24381720271180665
AMR015	Alternating	2	choice_incorrect	0.036874823991218705
AMR015	Alternating	3	choice_incorrect	0.19561366595452376
AMR015	Alternating	4	choice_incorrect	0.0636825
AMR015	Alternating	5	choice_incorrect	0.24352384705379834
AMR015	Alternating	6	choice_incorrect	0.2841983922631498
AMR015	Alternating	7	choice_incorrect	0.2132664078269577
AMR016	Neutral	1	choice_incorrect	0
AMR016	Neutral	2	choice_incorrect	0
AMR016	Neutral	3	choice_incorrect	0.1264337997438728
AMR016	Neutral	4	choice_incorrect	0.00376122
AMR016	Neutral	5	choice_incorrect	0.12645021313195703
AMR016	Neutral	6	choice_incorrect	0.056920401464861284
AMR016	Neutral	7	choice_incorrect	0
AMR016	Repeating	1	choice_incorrect	-0.0243936
AMR016	Repeating	2	choice_incorrect	0.16120660675935633
AMR016	Repeating	3	choice_incorrect	0.3309888985537049
AMR016	Repeating	4	choice_incorrect	0.10831027702509677
AMR016	Repeating	5	choice_incorrect	0.27252772136808723
AMR016	Repeating	6	choice_incorrect	0.23641169203048976
AMR016	Repeating	7	choice_incorrect	0.23628363619945306
AMR016	Alternating	1	choice_incorrect	-0.0514688
AMR016	Alternating	2	choice_incorrect	0.15228272003326393
AMR016	Alternating	3	choice_incorrect	0.0756875
AMR016	Alternating	4	choice_incorrect	0.16260948688565074
AMR016	Alternating	5	choice_incorrect	0.0691053
AMR016	Alternating	6	choice_incorrect	0.29926455230032467
AMR016	Alternating	7	choice_incorrect	0.33145701983076076
AMR024	Neutral	1	choice_incorrect	0.20280188849842953
AMR024	Neutral	2	choice_incorrect	0.12029749640979528
AMR024	Neutral	3	choice_incorrect	0.2279130662001633
AMR024	Neutral	4	choice_incorrect	0.018378
AMR024	Neutral	5	choice_incorrect	0.0256111
AMR024	Neutral	6	choice_incorrect	-0.0123811
AMR024	Neutral	7	choice_incorrect	0.0969327
AMR024	Repeating	1	choice_incorrect	-0.0213299
AMR024	Repeating	2	choice_incorrect	0.1741575981560219
AMR024	Repeating	3	choice_incorrect	0.19537228268567267
AMR024	Repeating	4	choice_incorrect	0.0731427
AMR024	Repeating	5	choice_incorrect	0.14849730939565964
AMR024	Repeating	6	choice_incorrect	0.0942756
AMR024	Repeating	7	choice_incorrect	0.050037119331978255
AMR024	Alternating	1	choice_incorrect	0.12289637827772047
AMR024	Alternating	2	choice_incorrect	0.00589676
AMR024	Alternating	3	choice_incorrect	0
AMR024	Alternating	4	choice_incorrect	0.016477837391158413
AMR024	Alternating	5	choice_incorrect	0.081842
AMR024	Alternating	6	choice_incorrect	0.16146324583475835
AMR024	Alternating	7	choice_incorrect	0.15631303945539593
AMR025	Neutral	1	choice_incorrect	0.0563479
AMR025	Neutral	2	choice_incorrect	0.3279186134098939
AMR025	Neutral	3	choice_incorrect	0.29032639055614395
AMR025	Neutral	4	choice_incorrect	0.19273
AMR025	Neutral	5	choice_incorrect	0.3415495564321743
AMR025	Neutral	6	choice_incorrect	0.30471918731237896
AMR025	Neutral	7	choice_incorrect	0.38639323754517724
AMR025	Repeating	1	choice_incorrect	-0.00235642
AMR025	Repeating	2	choice_incorrect	0.11521516021764776
AMR025	Repeating	3	choice_incorrect	0.2704281628458157
AMR025	Repeating	4	choice_incorrect	0.3549860374677205
AMR025	Repeating	5	choice_incorrect	0.23949355662780153
AMR025	Repeating	6	choice_incorrect	0.19146803791735822
AMR025	Repeating	7	choice_incorrect	0.19901136265772928
AMR025	Alternating	1	choice_incorrect	0.1416790974020104
AMR025	Alternating	2	choice_incorrect	0.20522179847626573
AMR025	Alternating	3	choice_incorrect	0.17108845882989243
AMR025	Alternating	4	choice_incorrect	0.35525454319361055
AMR025	Alternating	5	choice_incorrect	0.251213
AMR025	Alternating	6	choice_incorrect	0.4345752830838242
AMR025	Alternating	7	choice_incorrect	0.20643733473015718
DAP057	Neutral	1	choice_incorrect	0.2343810768343623
DAP057	Neutral	2	choice_incorrect	0.0479134
DAP057	Neutral	3	choice_incorrect	0.13238057346597096
DAP057	Neutral	4	choice_incorrect	0.0685009
DAP057	Neutral	5	choice_incorrect	0.023791049646975718
DAP057	Neutral	6	choice_incorrect	0.22194356137636084
DAP057	Neutral	7	choice_incorrect	0.10678476619391965
DAP057	Repeating	1	choice_incorrect	0.20943801721914732
DAP057	Repeating	2	choice_incorrect	0.27402042805826854
DAP057	Repeating	3	choice_incorrect	0.081626
DAP057	Repeating	4	choice_incorrect	0.23273445961271305
DAP057	Repeating	5	choice_incorrect	0.14329751567265606
DAP057	Repeating	6	choice_incorrect	0.26137916386802684
DAP057	Repeating	7	choice_incorrect	0.22027654978705244
DAP057	Alternating	1	choice_incorrect	0.21709631786245506
DAP057	Alternating	2	choice_incorrect	0.2644261270296922
DAP057	Alternating	3	choice_incorrect	0.2019721061603467
DAP057	Alternating	4	choice_incorrect	0.1649007726704159
DAP057	Alternating	5	choice_incorrect	0.3222847406804676
DAP057	Alternating	6	choice_incorrect	0.3164875058525106
DAP057	Alternating	7	choice_incorrect	0.14348825553342195
MFE002	Neutral	1	choice_incorrect	0.0398538
MFE002	Neutral	2	choice_incorrect	0.0856883
MFE002	Neutral	3	choice_incorrect	0.22247629660334997
MFE002	Neutral	4	choice_incorrect	0.10241053843641323
MFE002	Neutral	5	choice_incorrect	0.13877698935860008
MFE002	Neutral	6	choice_incorrect	0.010746250642422633
MFE002	Neutral	7	choice_incorrect	0
MFE002	Repeating	1	choice_incorrect	0.3118177915807015
MFE002	Repeating	2	choice_incorrect	0.3884250126190639
MFE002	Repeating	3	choice_incorrect	0.11690434930895732
MFE002	Repeating	4	choice_incorrect	0.32024439056354553
MFE002	Repeating	5	choice_incorrect	-0.00806394
MFE002	Repeating	6	choice_incorrect	0.23040722809943004
MFE002	Repeating	7	choice_incorrect	0.16810698122432097
MFE002	Alternating	1	choice_incorrect	0
MFE002	Alternating	2	choice_incorrect	0.0769195
MFE002	Alternating	3	choice_incorrect	0.4343579467053235
MFE002	Alternating	4	choice_incorrect	0
MFE002	Alternating	5	choice_incorrect	0.30565779529342707
MFE002	Alternating	6	choice_incorrect	0.14117872280349603
MFE002	Alternating	7	choice_incorrect	0.0690554
MFE005	Neutral	1	choice_incorrect	0.106205
MFE005	Neutral	2	choice_incorrect	0.18972602789066764
MFE005	Neutral	3	choice_incorrect	0.31265210920663206
MFE005	Neutral	4	choice_incorrect	0.21323912528812952
MFE005	Neutral	5	choice_incorrect	0.253526
MFE005	Neutral	6	choice_incorrect	0.0548091
MFE005	Neutral	7	choice_incorrect	0.31584477224238716
MFE005	Repeating	1	choice_incorrect	-0.00904361
MFE005	Repeating	2	choice_incorrect	0.2973508553417024
MFE005	Repeating	3	choice_incorrect	0.1691129965004215
MFE005	Repeating	4	choice_incorrect	0.2314120424377548
MFE005	Repeating	5	choice_incorrect	0.14815486830162683
MFE005	Repeating	6	choice_incorrect	0.073132
MFE005	Repeating	7	choice_incorrect	0.313971
MFE005	Alternating	1	choice_incorrect	0.26695295129252533
MFE005	Alternating	2	choice_incorrect	0
MFE005	Alternating	3	choice_incorrect	0.2186069645370175
MFE005	Alternating	4	choice_incorrect	0.1658424776868856
MFE005	Alternating	5	choice_incorrect	0.11798948289000674
MFE005	Alternating	6	choice_incorrect	0.321991
MFE005	Alternating	7	choice_incorrect	0.24368334416490245
MFE009	Neutral	1	choice_incorrect	0.0617481
MFE009	Neutral	2	choice_incorrect	0.21447348673560523
MFE009	Neutral	3	choice_incorrect	0.098421
MFE009	Neutral	4	choice_incorrect	0.1322780601300376
MFE009	Neutral	5	choice_incorrect	0.1920882684623979
MFE009	Neutral	6	choice_incorrect	0.2490994673709367
MFE009	Neutral	7	choice_incorrect	0.14637885091013775
MFE009	Repeating	1	choice_incorrect	0.00836615
MFE009	Repeating	2	choice_incorrect	0
MFE009	Repeating	3	choice_incorrect	0.3407606382025176
MFE009	Repeating	4	choice_incorrect	0
MFE009	Repeating	5	choice_incorrect	0.2712346397842903
MFE009	Repeating	6	choice_incorrect	0.14760483458400425
MFE009	Repeating	7	choice_incorrect	0.0269319
MFE009	Alternating	1	choice_incorrect	0.3230698346490333
MFE009	Alternating	2	choice_incorrect	0.0789106
MFE009	Alternating	3	choice_incorrect	0.12600210280291757
MFE009	Alternating	4	choice_incorrect	0.1771812903952561
MFE009	Alternating	5	choice_incorrect	0.17448621403608972
MFE009	Alternating	6	choice_incorrect	0.22337080644200574
MFE009	Alternating	7	choice_incorrect	0.164518
MFE010	Neutral	1	choice_incorrect	0.18941243046901537
MFE010	Neutral	2	choice_incorrect	0.17323836779797247
MFE010	Neutral	3	choice_incorrect	0.062202316426087485
MFE010	Neutral	4	choice_incorrect	0.11853444632984628
MFE010	Neutral	5	choice_incorrect	0.10460565505662413
MFE010	Neutral	6	choice_incorrect	0.029500521475456162
MFE010	Neutral	7	choice_incorrect	0.022868769220615273
MFE010	Repeating	1	choice_incorrect	0.21331273768073108
MFE010	Repeating	2	choice_incorrect	0.25493969899168617
MFE010	Repeating	3	choice_incorrect	0.10501977709523855
MFE010	Repeating	4	choice_incorrect	0.26568831812884974
MFE010	Repeating	5	choice_incorrect	0.301788
MFE010	Repeating	6	choice_incorrect	0.0600894
MFE010	Repeating	7	choice_incorrect	0.24793131949698977
MFE010	Alternating	1	choice_incorrect	-0.298803
MFE010	Alternating	2	choice_incorrect	-0.00714673
MFE010	Alternating	3	choice_incorrect	0.00714371
MFE010	Alternating	4	choice_incorrect	0.00532213
MFE010	Alternating	5	choice_incorrect	0.017430919621189294
MFE010	Alternating	6	choice_incorrect	0.14283794593721047
MFE010	Alternating	7	choice_incorrect	0.16044389592605865
MFE012	Neutral	1	choice_incorrect	0.38739595425190604
MFE012	Neutral	2	choice_incorrect	0.41795923654033607
MFE012	Neutral	3	choice_incorrect	0.44789039780794065
MFE012	Neutral	4	choice_incorrect	0.4655683209425276
MFE012	Neutral	5	choice_incorrect	0.3284631703438068
MFE012	Neutral	6	choice_incorrect	0.1980571618303126
MFE012	Neutral	7	choice_incorrect	0.22615397456383743
MFE012	Repeating	1	choice_incorrect	0.5845640731124542
MFE012	Repeating	2	choice_incorrect	0.6255688100695844
MFE012	Repeating	3	choice_incorrect	0.25933002491118906
MFE012	Repeating	4	choice_incorrect	0.0713601
MFE012	Repeating	5	choice_incorrect	0.30177099779398114
MFE012	Repeating	6	choice_incorrect	0.19850808217941066
MFE012	Repeating	7	choice_incorrect	0.31878837463179877
MFE012	Alternating	1	choice_incorrect	0.3722154798406167
MFE012	Alternating	2	choice_incorrect	0.5897843139951694
MFE012	Alternating	3	choice_incorrect	0.3029051422607533
MFE012	Alternating	4	choice_incorrect	0.2550194496905608
MFE012	Alternating	5	choice_incorrect	0.38270146239776287
MFE012	Alternating	6	choice_incorrect	0.26110469380567264
MFE012	Alternating	7	choice_incorrect	0.2638255215242646
Input autocorrelations
environment	lag	mean_acf	sem_afc
Alternating	1	-0.280264	0.00463174
Alternating	2	0.166263	0.0045871
Alternating	3	-0.105453	0.00482909
Alternating	4	0.0612376	0.00561926
Alternating	5	-0.0320185	0.00523174
Alternating	6	0.0161527	0.00489936
Alternating	7	-0.0224693	0.00544727
Alternating	8	0.00719324	0.0054496
Alternating	9	-0.0093065	0.00513972
Alternating	10	0.00762746	0.00528737
Neutral	1	-0.0027905	0.00485465
Neutral	2	-0.0043537	0.00498187
Neutral	3	-0.000472	0.00513244
Neutral	4	0.00458197	0.00449562
Neutral	5	0.000568352	0.00487488
Neutral	6	-0.0036616	0.00453944
Neutral	7	0.000943111	0.00495265
Neutral	8	-0.0040644	0.00504425
Neutral	9	-0.0024649	0.00445536
Neutral	10	-0.0037999	0.00525156
Repeating	1	0.288257	0.00471819
Repeating	2	0.167739	0.00519202
Repeating	3	0.095488	0.00547463
Repeating	4	0.0624865	0.00592664
Repeating	5	0.0316292	0.00574663
Repeating	6	0.0138368	0.00573136
Repeating	7	-0.000215	0.00589088
Repeating	8	-0.0011028	0.00599429
Repeating	9	0.0045622	0.0058069
Repeating	10	0.00379939	0.00496962
Choice accuracy computed for all trials
mouseName	environment	mean_accuracy
AMR015	Alternating	0.782334
AMR015	Neutral	0.758155
AMR015	Repeating	0.764019
AMR016	Alternating	0.836948
AMR016	Neutral	0.79901
AMR016	Repeating	0.810841
AMR024	Alternating	0.803958
AMR024	Neutral	0.795771
AMR024	Repeating	0.795725
AMR025	Alternating	0.80428
AMR025	Neutral	0.797442
AMR025	Repeating	0.823486
DAP057	Alternating	0.784236
DAP057	Neutral	0.803947
DAP057	Repeating	0.801707
MFE002	Alternating	0.814844
MFE002	Neutral	0.785396
MFE002	Repeating	0.817165
MFE005	Alternating	0.796305
MFE005	Neutral	0.773235
MFE005	Repeating	0.779763
MFE009	Alternating	0.788588
MFE009	Neutral	0.754014
MFE009	Repeating	0.773729
MFE010	Alternating	0.759091
MFE010	Neutral	0.739529
MFE010	Repeating	0.775632
MFE012	Alternating	0.760287
MFE012	Neutral	0.784782
MFE012	Repeating	0.831041

## Sheet: Supplementary Fig. 2
Correct choice weights in neutral environment
mouseName	environment	nback	parameter	estimate
AMR015	Neutral	1	choice_correct	0.3010429476158023
AMR015	Neutral	2	choice_correct	0.2658720411580937
AMR015	Neutral	3	choice_correct	0.15800722405496065
AMR015	Neutral	4	choice_correct	0.11840507725602477
AMR015	Neutral	5	choice_correct	0.0317478
AMR015	Neutral	6	choice_correct	0
AMR015	Neutral	7	choice_correct	0.00550655
AMR016	Neutral	1	choice_correct	-0.0786997
AMR016	Neutral	2	choice_correct	0.17446602070362605
AMR016	Neutral	3	choice_correct	0.0920239
AMR016	Neutral	4	choice_correct	0.019758280436013628
AMR016	Neutral	5	choice_correct	0.10757759625752043
AMR016	Neutral	6	choice_correct	0.0925417
AMR016	Neutral	7	choice_correct	0.0252318
AMR024	Neutral	1	choice_correct	0
AMR024	Neutral	2	choice_correct	0.14272711731806145
AMR024	Neutral	3	choice_correct	0.055171005710295644
AMR024	Neutral	4	choice_correct	0.078278
AMR024	Neutral	5	choice_correct	0.0648479
AMR024	Neutral	6	choice_correct	0.0755143
AMR024	Neutral	7	choice_correct	0.020781614450605973
AMR025	Neutral	1	choice_correct	0.19879255904905402
AMR025	Neutral	2	choice_correct	0.3208477316271802
AMR025	Neutral	3	choice_correct	0.22839912023896286
AMR025	Neutral	4	choice_correct	0.11802018055450149
AMR025	Neutral	5	choice_correct	0.14588622619224673
AMR025	Neutral	6	choice_correct	0.10763523635129131
AMR025	Neutral	7	choice_correct	0.0672585
DAP057	Neutral	1	choice_correct	0.026516741225183445
DAP057	Neutral	2	choice_correct	0.21271412276266063
DAP057	Neutral	3	choice_correct	0.1580110923859194
DAP057	Neutral	4	choice_correct	0.0701073
DAP057	Neutral	5	choice_correct	0.00788417
DAP057	Neutral	6	choice_correct	0.10670280096668108
DAP057	Neutral	7	choice_correct	0.0707509
MFE002	Neutral	1	choice_correct	0.17521739228621852
MFE002	Neutral	2	choice_correct	0.16817121299801008
MFE002	Neutral	3	choice_correct	0.13385520839291898
MFE002	Neutral	4	choice_correct	0
MFE002	Neutral	5	choice_correct	0.12103319045277655
MFE002	Neutral	6	choice_correct	0
MFE002	Neutral	7	choice_correct	-0.0127722
MFE005	Neutral	1	choice_correct	-0.077976
MFE005	Neutral	2	choice_correct	0.10438840534626849
MFE005	Neutral	3	choice_correct	0.20760672263687316
MFE005	Neutral	4	choice_correct	0.18290555926837584
MFE005	Neutral	5	choice_correct	0.0856415
MFE005	Neutral	6	choice_correct	0.0444031
MFE005	Neutral	7	choice_correct	0.10802103878868273
MFE009	Neutral	1	choice_correct	0.025026116297887716
MFE009	Neutral	2	choice_correct	0.18843935565630168
MFE009	Neutral	3	choice_correct	0.0780069
MFE009	Neutral	4	choice_correct	0.14161115079267322
MFE009	Neutral	5	choice_correct	0.0589848
MFE009	Neutral	6	choice_correct	0.025083145974481254
MFE009	Neutral	7	choice_correct	0.0761013
MFE010	Neutral	1	choice_correct	0.0337167
MFE010	Neutral	2	choice_correct	0.0658895
MFE010	Neutral	3	choice_correct	0.014754136542957565
MFE010	Neutral	4	choice_correct	0.0815441
MFE010	Neutral	5	choice_correct	0
MFE010	Neutral	6	choice_correct	0
MFE010	Neutral	7	choice_correct	-0.0115251
MFE012	Neutral	1	choice_correct	0.18205186341262267
MFE012	Neutral	2	choice_correct	0.32193693733274475
MFE012	Neutral	3	choice_correct	0.2310092486662456
MFE012	Neutral	4	choice_correct	0.11302280506967301
MFE012	Neutral	5	choice_correct	0.14873879128366502
MFE012	Neutral	6	choice_correct	0.022970206363022345
MFE012	Neutral	7	choice_correct	0.10000450173409413
Delta pRight conditioned on 1- and 2-back trials
mouseName	contrast	delta_pRight_1back	delta_pRight_2back
AMR015	-1	0.0777778	-0.0311265
AMR015	-0.5	0.0303634	0.0484909
AMR015	-0.25	0.0715409	0.113371
AMR015	-0.125	0.146682	0.0942374
AMR015	-0.0625	0.126016	0.0638889
AMR015	0	0.128664	0.101645
AMR015	0.0625	0.147059	0.105882
AMR015	0.125	0.133641	0.250305
AMR015	0.25	0.0859649	0.0966578
AMR015	0.5	0.0583333	0.0127205
AMR015	1	0.0580592	0.0435612
AMR016	-1	-0.037449	0.0766234
AMR016	-0.5	-0.0449374	0.0540265
AMR016	-0.25	-0.0444317	0.106897
AMR016	-0.125	-0.006015	0.0790509
AMR016	-0.0625	-0.0314538	-0.0261489
AMR016	0	-0.0750595	0.0553699
AMR016	0.0625	-0.0689258	0.0822165
AMR016	0.125	0.00202429	-0.0257851
AMR016	0.25	-0.0394634	0.0113888
AMR016	0.5	0.0230779	-0.0044349
AMR016	1	-0.05	0.029447
AMR024	-1	-0.0119523	0.0190859
AMR024	-0.5	-0.0117886	0.0453587
AMR024	-0.25	0.0401572	0.0521163
AMR024	-0.125	-0.0217547	0.0690593
AMR024	-0.0625	-0.0735931	-0.0219962
AMR024	0	0.0484439	0.0799142
AMR024	0.0625	0.03638	0.0429607
AMR024	0.125	-0.0847722	0.0622542
AMR024	0.25	0.081923	0.0738235
AMR024	0.5	-0.014094	0.03799
AMR024	1	0.00196145	0.015052
AMR025	-1	0.0244898	0.0778998
AMR025	-0.5	0.105653	0.0442493
AMR025	-0.25	0.101907	0.149084
AMR025	-0.125	0.0767196	0.135592
AMR025	-0.0625	0.127409	0.269375
AMR025	0	0.140625	0.220221
AMR025	0.0625	0.0970905	0.123492
AMR025	0.125	0.0210339	0.0189236
AMR025	0.25	0.0164614	0.0379053
AMR025	0.5	0.00327001	0.0227513
AMR025	1	-0.0202438	0.0494505
DAP057	-1	0.035309	0.0347553
DAP057	-0.5	0.0239904	0.058651
DAP057	-0.25	0.0464377	0.0329932
DAP057	-0.125	-0.0346587	0.0464273
DAP057	-0.0625	-0.0253623	0.0457143
DAP057	0	0.0462037	0.150005
DAP057	0.0625	0.0282778	0.0629926
DAP057	0.125	-0.0044507	0.0373574
DAP057	0.25	0.0517135	0.090411
DAP057	0.5	0.066047	0.04387
DAP057	1	-0.0074003	0.0215769
MFE002	-1	0.0519311	0.0323392
MFE002	-0.5	0.081017	0.0519481
MFE002	-0.25	0.0560224	0.0511278
MFE002	-0.125	-0.0347512	0.0534591
MFE002	-0.0625	0.0533333	0.0888199
MFE002	0	0.0948412	0.136645
MFE002	0.0625	0.149344	0.0348679
MFE002	0.125	0.156893	0.0424876
MFE002	0.25	0.024697	-0.0370629
MFE002	0.5	0.0122679	-0.0325941
MFE002	1	0.0152672	-8.19e-05
MFE005	-1	0.0582308	0.0515437
MFE005	-0.5	-0.0666667	0.0499263
MFE005	-0.25	-0.0284998	-0.0070679
MFE005	-0.125	0.040903	0.131704
MFE005	-0.0625	0.0336172	0.0298036
MFE005	0	-0.11277	0.134537
MFE005	0.0625	0.090531	0.0283069
MFE005	0.125	-0.0858392	-0.0940126
MFE005	0.25	-0.0548911	0.00810704
MFE005	0.5	0.0300538	-0.0319519
MFE005	1	0.0352625	-0.0453547
MFE009	-1	0.0036855	0.0402116
MFE009	-0.5	-0.0220091	0.00155478
MFE009	-0.25	-0.0311084	0.015462
MFE009	-0.125	0.00179739	0.0349167
MFE009	-0.0625	0.0676012	0.0676012
MFE009	0	0.00858417	0.127054
MFE009	0.0625	0.024604	0.0546875
MFE009	0.125	-0.0221998	0.193725
MFE009	0.25	-0.0312339	0.0353451
MFE009	0.5	0.0407876	-0.0453947
MFE009	1	0.0291096	0.0381232
MFE010	-1	-0.0233074	-0.0549481
MFE010	-0.5	-0.0689655	-0.0654178
MFE010	-0.25	-0.0386905	0.0636535
MFE010	-0.125	-0.0933333	0.0566667
MFE010	-0.0625	0.036594	0.0992983
MFE010	0	0.00877193	0.107982
MFE010	0.0625	0.0544218	0.274959
MFE010	0.125	0.15524	0.095082
MFE010	0.25	-0.000725	0.099663
MFE010	0.5	-0.0188034	-0.0036802
MFE010	1	0.0195578	0.0153453
MFE012	-1	-0.0250896	0.0885093
MFE012	-0.5	0.0464255	0.0849802
MFE012	-0.25	0.0813954	0.100543
MFE012	-0.125	0.0417949	0.16728
MFE012	-0.0625	0.0600358	0.192253
MFE012	0	0.179546	0.132461
MFE012	0.0625	0.15984	0.16528
MFE012	0.125	0.0241872	0.14902
MFE012	0.25	0.0721344	0.005
MFE012	0.5	0.0568953	-0.0012626
MFE012	1	-0.0207433	0.0104335

## Sheet: Supplementary Fig. 3
Psychometric curve per state
mouseName	max_state	contrast	pRight
AMR015	1	-1	0
AMR015	1	-0.5	0
AMR015	1	-0.25	0.029703
AMR015	1	-0.125	0.14942528735632185
AMR015	1	-0.0625	0.2540983606557377
AMR015	1	0	0.46958637469586373
AMR015	1	0.0625	0.5769230769230769
AMR015	1	0.125	0.7570093457943925
AMR015	1	0.25	0.9905660377358491
AMR015	1	0.5	1
AMR015	1	1	1
AMR015	2	-1	0.17567567567567569
AMR015	2	-0.5	0.2602739726027397
AMR015	2	-0.25	0.21428571428571427
AMR015	2	-0.125	0.22950819672131148
AMR015	2	-0.0625	0.2878787878787879
AMR015	2	0	0.1791044776119403
AMR015	2	0.0625	0.16981132075471697
AMR015	2	0.125	0.1511627906976744
AMR015	2	0.25	0.23636363636363636
AMR015	2	0.5	0.43209876543209874
AMR015	2	1	0.40789473684210525
AMR016	1	-1	0
AMR016	1	-0.5	0
AMR016	1	-0.25	0.0898876
AMR016	1	-0.125	0.20532319391634982
AMR016	1	-0.0625	0.41245136186770426
AMR016	1	0	0.7126213592233009
AMR016	1	0.0625	0.8705882352941177
AMR016	1	0.125	0.9342105263157895
AMR016	1	0.25	0.9816849816849816
AMR016	1	0.5	1
AMR016	1	1	1
AMR016	2	-1	0.41818181818181815
AMR016	2	-0.5	0.6666666666666666
AMR016	2	-0.25	0.5813953488372093
AMR016	2	-0.125	0.46153846153846156
AMR016	2	-0.0625	0.5
AMR016	2	0	0.6078431372549019
AMR016	2	0.0625	0.5714285714285714
AMR016	2	0.125	0.4722222222222222
AMR016	2	0.25	0.5609756097560976
AMR016	2	0.5	0.5
AMR016	2	1	0.6486486486486487
AMR024	1	-1	0
AMR024	1	-0.5	0
AMR024	1	-0.25	0.045563549160671464
AMR024	1	-0.125	0.15468409586056645
AMR024	1	-0.0625	0.2813953488372093
AMR024	1	0	0.5696767001114827
AMR024	1	0.0625	0.7316017316017316
AMR024	1	0.125	0.8596881959910914
AMR024	1	0.25	0.9844961240310077
AMR024	1	0.5	1
AMR024	1	1	1
AMR024	2	-1	0.5058823529411764
AMR024	2	-0.5	0.38095238095238093
AMR024	2	-0.25	0.45714285714285713
AMR024	2	-0.125	0.3275862068965517
AMR024	2	-0.0625	0.36923076923076925
AMR024	2	0	0.4716981132075472
AMR024	2	0.0625	0.5573770491803278
AMR024	2	0.125	0.6851851851851852
AMR024	2	0.25	0.3880597014925373
AMR024	2	0.5	0.4523809523809524
AMR024	2	1	0.5342465753424658
AMR025	1	-1	0
AMR025	1	-0.5	0
AMR025	1	-0.25	0.0751708
AMR025	1	-0.125	0.17577197149643706
AMR025	1	-0.0625	0.3891402714932127
AMR025	1	0	0.5193370165745856
AMR025	1	0.0625	0.8137044967880086
AMR025	1	0.125	0.9389978213507625
AMR025	1	0.25	0.9955456570155902
AMR025	1	0.5	1
AMR025	1	1	1
AMR025	2	-1	0.5398230088495575
AMR025	2	-0.5	0.5545454545454546
AMR025	2	-0.25	0.4673913043478261
AMR025	2	-0.125	0.24193548387096775
AMR025	2	-0.0625	0.45098039215686275
AMR025	2	0	0.38636363636363635
AMR025	2	0.0625	0.5245901639344263
AMR025	2	0.125	0.6029411764705882
AMR025	2	0.25	0.6
AMR025	2	0.5	0.5714285714285714
AMR025	2	1	0.6172839506172839
DAP057	1	-1	0
DAP057	1	-0.5	0
DAP057	1	-0.25	0.0534351
DAP057	1	-0.125	0.13902439024390245
DAP057	1	-0.0625	0.2394736842105263
DAP057	1	0	0.44740177439797213
DAP057	1	0.0625	0.7317708333333334
DAP057	1	0.125	0.8831521739130435
DAP057	1	0.25	0.9639175257731959
DAP057	1	0.5	1
DAP057	1	1	1
DAP057	2	-1	0.4
DAP057	2	-0.5	0.42857142857142855
DAP057	2	-0.25	0.43548387096774194
DAP057	2	-0.125	0.1724137931034483
DAP057	2	-0.0625	0.22448979591836735
DAP057	2	0	0.3333333333333333
DAP057	2	0.0625	0.509091
DAP057	2	0.125	0.546875
DAP057	2	0.25	0.38461538461538464
DAP057	2	0.5	0.4603174603174603
DAP057	2	1	0.5301204819277109
MFE002	1	-1	0
MFE002	1	-0.5	0
MFE002	1	-0.25	0.0304878
MFE002	1	-0.125	0.12459016393442623
MFE002	1	-0.0625	0.16470588235294117
MFE002	1	0	0.24773413897280966
MFE002	1	0.0625	0.5377049180327869
MFE002	1	0.125	0.7917981072555205
MFE002	1	0.25	0.9848484848484849
MFE002	1	0.5	1
MFE002	1	1	1
MFE002	2	-1	0.5285714285714286
MFE002	2	-0.5	0.611765
MFE002	2	-0.25	0.58
MFE002	2	-0.125	0.36363636363636365
MFE002	2	-0.0625	0.391304
MFE002	2	0	0.26956521739130435
MFE002	2	0.0625	0.3333333333333333
MFE002	2	0.125	0.42857142857142855
MFE002	2	0.25	0.4745762711864407
MFE002	2	0.5	0.6470588235294118
MFE002	2	1	0.8157894736842105
MFE005	1	-1	0
MFE005	1	-0.5	0
MFE005	1	-0.25	0.092
MFE005	1	-0.125	0.17712177121771217
MFE005	1	-0.0625	0.3420074349442379
MFE005	1	0	0.6096345514950167
MFE005	1	0.0625	0.7302631578947368
MFE005	1	0.125	0.8688524590163934
MFE005	1	0.25	0.987013
MFE005	1	0.5	1
MFE005	1	1	1
MFE005	2	-1	0.37037037037037035
MFE005	2	-0.5	0.5402298850574713
MFE005	2	-0.25	0.5753424657534246
MFE005	2	-0.125	0.4647887323943662
MFE005	2	-0.0625	0.41379310344827586
MFE005	2	0	0.5514018691588785
MFE005	2	0.0625	0.5645161290322581
MFE005	2	0.125	0.6271186440677966
MFE005	2	0.25	0.4819277108433735
MFE005	2	0.5	0.547945
MFE005	2	1	0.6404494382022472
MFE009	1	-1	0
MFE009	1	-0.5	0
MFE009	1	-0.25	0.021333333333333333
MFE009	1	-0.125	0.1794871794871795
MFE009	1	-0.0625	0.3341772151898734
MFE009	1	0	0.42771084337349397
MFE009	1	0.0625	0.5886699507389163
MFE009	1	0.125	0.8268733850129198
MFE009	1	0.25	0.9844559585492227
MFE009	1	0.5	1
MFE009	1	1	1
MFE009	2	-1	0.302158
MFE009	2	-0.5	0.32075471698113206
MFE009	2	-0.25	0.3813559322033898
MFE009	2	-0.125	0.25210084033613445
MFE009	2	-0.0625	0.32142857142857145
MFE009	2	0	0.325
MFE009	2	0.0625	0.264
MFE009	2	0.125	0.3870967741935484
MFE009	2	0.25	0.38961038961038963
MFE009	2	0.5	0.47619047619047616
MFE009	2	1	0.5220125786163522
MFE010	1	-1	0
MFE010	1	-0.5	0
MFE010	1	-0.25	0.05
MFE010	1	-0.125	0.16352201257861634
MFE010	1	-0.0625	0.3081395348837209
MFE010	1	0	0.3567251461988304
MFE010	1	0.0625	0.5870967741935483
MFE010	1	0.125	0.821918
MFE010	1	0.25	0.9938650306748467
MFE010	1	0.5	1
MFE010	1	1	1
MFE010	2	-1	0.36
MFE010	2	-0.5	0.390625
MFE010	2	-0.25	0.4339622641509434
MFE010	2	-0.125	0.46808510638297873
MFE010	2	-0.0625	0.36538461538461536
MFE010	2	0	0.2882882882882883
MFE010	2	0.0625	0.2807017543859649
MFE010	2	0.125	0.40476190476190477
MFE010	2	0.25	0.4
MFE010	2	0.5	0.43137254901960786
MFE010	2	1	0.6
MFE012	1	-1	0
MFE012	1	-0.5	0
MFE012	1	-0.25	0.0489796
MFE012	1	-0.125	0.12941176470588237
MFE012	1	-0.0625	0.3228346456692913
MFE012	1	0	0.545817
MFE012	1	0.0625	0.6908396946564885
MFE012	1	0.125	0.8640350877192983
MFE012	1	0.25	0.9872881355932204
MFE012	1	0.5	1
MFE012	1	1	1
MFE012	2	-1	0.34285714285714286
MFE012	2	-0.5	0.4339622641509434
MFE012	2	-0.25	0.3770491803278688
MFE012	2	-0.125	0.1875
MFE012	2	-0.0625	0.22641509433962265
MFE012	2	0	0.3113207547169811
MFE012	2	0.0625	0.26
MFE012	2	0.125	0.3333333333333333
MFE012	2	0.25	0.29850746268656714
MFE012	2	0.5	0.5892857142857143
MFE012	2	1	0.6551724137931034
Time in state
mouseName	max_state	count	perc
AMR015	1	2714	0.743358
AMR015	2	937	0.256642
AMR016	1	3034	0.873848
AMR016	2	438	0.126152
AMR024	1	5156	0.864665
AMR024	2	807	0.135335
AMR025	1	5294	0.851673
AMR025	2	922	0.148327
DAP057	1	4619	0.862397
DAP057	2	737	0.137603
MFE002	1	3832	0.852313
MFE002	2	664	0.147687
MFE005	1	3417	0.802113
MFE005	2	843	0.197887
MFE009	1	4823	0.757619
MFE009	2	1543	0.242381
MFE010	1	1928	0.747287
MFE010	2	652	0.252713
MFE012	1	2980	0.813763
MFE012	2	682	0.186237
Dwell time
mouseName	max_state	mean_counter
AMR015	1	22.984524686809138
AMR015	2	12.734258271077909
AMR016	1	46.01516150296638
AMR016	2	6.730593607305936
AMR024	1	29.016291698991466
AMR024	2	4.2242874845105325
AMR025	1	29.42009822440499
AMR025	2	4.580260303687636
DAP057	1	28.766183156527386
DAP057	2	5.345997286295794
MFE002	1	31.576461377870565
MFE002	2	5.073795180722891
MFE005	1	22.262803628914252
MFE005	2	5.450771055753262
MFE009	1	20.13974704540742
MFE009	2	6.800388852883993
MFE010	1	17.720435684647303
MFE010	2	6.53681
MFE012	1	32.919127516778524
MFE012	2	7.244868035190616
Engaged state choice history kernels
mouseName	environment	nback	parameter	estimate
AMR015	Neutral	1	choice_correct	0.2595739277551139
AMR015	Neutral	2	choice_correct	0.29239492857889954
AMR015	Neutral	3	choice_correct	0.28599214189994226
AMR015	Neutral	4	choice_correct	0.0258058
AMR015	Neutral	5	choice_correct	0.0748696
AMR015	Neutral	6	choice_correct	-0.010239
AMR015	Neutral	7	choice_correct	0
AMR015	Neutral	1	choice_incorrect	-0.130875
AMR015	Neutral	2	choice_incorrect	-0.274075
AMR015	Neutral	3	choice_incorrect	0.499736
AMR015	Neutral	4	choice_incorrect	-0.201012
AMR015	Neutral	5	choice_incorrect	0.099458458474150635
AMR015	Neutral	6	choice_incorrect	0.32318885750294524
AMR015	Neutral	7	choice_incorrect	0.477344
AMR016	Neutral	1	choice_correct	-0.105372
AMR016	Neutral	2	choice_correct	0.17405874343234196
AMR016	Neutral	3	choice_correct	0.0911942
AMR016	Neutral	4	choice_correct	0.00719517
AMR016	Neutral	5	choice_correct	0.0130118
AMR016	Neutral	6	choice_correct	0.11766340033107342
AMR016	Neutral	7	choice_correct	0.055139065640257175
AMR016	Neutral	1	choice_incorrect	-0.341375
AMR016	Neutral	2	choice_incorrect	-0.220999
AMR016	Neutral	3	choice_incorrect	-0.12059
AMR016	Neutral	4	choice_incorrect	-0.175398
AMR016	Neutral	5	choice_incorrect	0.0939407
AMR016	Neutral	6	choice_incorrect	0.22123983071973152
AMR016	Neutral	7	choice_incorrect	-0.178869
DAP057	Neutral	1	choice_correct	-0.0114597
DAP057	Neutral	2	choice_correct	0.175074
DAP057	Neutral	3	choice_correct	0.17829826450889535
DAP057	Neutral	4	choice_correct	0.035091
DAP057	Neutral	5	choice_correct	-0.0405719
DAP057	Neutral	6	choice_correct	0.0872405
DAP057	Neutral	7	choice_correct	0.042769239032101815
DAP057	Neutral	1	choice_incorrect	0
DAP057	Neutral	2	choice_incorrect	0.0501146
DAP057	Neutral	3	choice_incorrect	0.0624675
DAP057	Neutral	4	choice_incorrect	0.00838181
DAP057	Neutral	5	choice_incorrect	-0.000653737
DAP057	Neutral	6	choice_incorrect	0.21449385291644246
DAP057	Neutral	7	choice_incorrect	-0.0720492
AMR024	Neutral	1	choice_correct	-0.0359819
AMR024	Neutral	2	choice_correct	0.14034423207694569
AMR024	Neutral	3	choice_correct	0.087201
AMR024	Neutral	4	choice_correct	0.0750428
AMR024	Neutral	5	choice_correct	0.0242745
AMR024	Neutral	6	choice_correct	0.0733741
AMR024	Neutral	7	choice_correct	0.0836777
AMR024	Neutral	1	choice_incorrect	0.0899773
AMR024	Neutral	2	choice_incorrect	0.037523674647273526
AMR024	Neutral	3	choice_incorrect	0.12941984016852218
AMR024	Neutral	4	choice_incorrect	-0.149754
AMR024	Neutral	5	choice_incorrect	-0.0927371
AMR024	Neutral	6	choice_incorrect	-0.0452366
AMR024	Neutral	7	choice_incorrect	0.0974167
AMR025	Neutral	1	choice_correct	0.18642544091450983
AMR025	Neutral	2	choice_correct	0.32580073590401243
AMR025	Neutral	3	choice_correct	0.2200175811421938
AMR025	Neutral	4	choice_correct	0.0722312
AMR025	Neutral	5	choice_correct	0.0597099
AMR025	Neutral	6	choice_correct	0.10868383515409279
AMR025	Neutral	7	choice_correct	0.010879827317662034
AMR025	Neutral	1	choice_incorrect	-0.254836
AMR025	Neutral	2	choice_incorrect	-0.0650334
AMR025	Neutral	3	choice_incorrect	0.18545967460143756
AMR025	Neutral	4	choice_incorrect	-0.13156
AMR025	Neutral	5	choice_incorrect	0.20174324792704296
AMR025	Neutral	6	choice_incorrect	0.0702721
AMR025	Neutral	7	choice_incorrect	0.2877376372069607
MFE002	Neutral	1	choice_correct	0.14562275764030516
MFE002	Neutral	2	choice_correct	0.2729413528566336
MFE002	Neutral	3	choice_correct	0.15288445757817573
MFE002	Neutral	4	choice_correct	-0.0662276
MFE002	Neutral	5	choice_correct	0.17169467086542375
MFE002	Neutral	6	choice_correct	-0.0482421
MFE002	Neutral	7	choice_correct	-0.0438392
MFE002	Neutral	1	choice_incorrect	0
MFE002	Neutral	2	choice_incorrect	-0.0593214
MFE002	Neutral	3	choice_incorrect	0.20401534571138596
MFE002	Neutral	4	choice_incorrect	0.0317229
MFE002	Neutral	5	choice_incorrect	0.16055451036132806
MFE002	Neutral	6	choice_incorrect	-0.0371658
MFE002	Neutral	7	choice_incorrect	-0.238555
MFE005	Neutral	1	choice_correct	-0.16999
MFE005	Neutral	2	choice_correct	0.0243086
MFE005	Neutral	3	choice_correct	0.1483160920836133
MFE005	Neutral	4	choice_correct	0.1392271116925617
MFE005	Neutral	5	choice_correct	0.020065383917335575
MFE005	Neutral	6	choice_correct	0.035267937032938124
MFE005	Neutral	7	choice_correct	0.096416
MFE005	Neutral	1	choice_incorrect	-0.14803
MFE005	Neutral	2	choice_incorrect	0.30889541415948013
MFE005	Neutral	3	choice_incorrect	0.22600514448791464
MFE005	Neutral	4	choice_incorrect	0.1835469228680341
MFE005	Neutral	5	choice_incorrect	0.10485948890549487
MFE005	Neutral	6	choice_incorrect	-0.0444237
MFE005	Neutral	7	choice_incorrect	0.14542497240628818
MFE009	Neutral	1	choice_correct	-0.0225219
MFE009	Neutral	2	choice_correct	0.2186535539940036
MFE009	Neutral	3	choice_correct	0.0816626
MFE009	Neutral	4	choice_correct	0.14277583918982073
MFE009	Neutral	5	choice_correct	0.0451464
MFE009	Neutral	6	choice_correct	0.0518057
MFE009	Neutral	7	choice_correct	0.076253
MFE009	Neutral	1	choice_incorrect	0.0356653
MFE009	Neutral	2	choice_incorrect	0.10610616351769239
MFE009	Neutral	3	choice_incorrect	-0.107566
MFE009	Neutral	4	choice_incorrect	0.1464568000940804
MFE009	Neutral	5	choice_incorrect	0.013216914055920344
MFE009	Neutral	6	choice_incorrect	0.11098933928765292
MFE009	Neutral	7	choice_incorrect	0.0581322
MFE010	Neutral	1	choice_correct	0.042001608859769404
MFE010	Neutral	2	choice_correct	0.17656506576244652
MFE010	Neutral	3	choice_correct	0.0596355
MFE010	Neutral	4	choice_correct	0.0747828
MFE010	Neutral	5	choice_correct	-0.0904425
MFE010	Neutral	6	choice_correct	0.00704833
MFE010	Neutral	7	choice_correct	-0.0129003
MFE010	Neutral	1	choice_incorrect	-0.201232
MFE010	Neutral	2	choice_incorrect	0.12887701864534692
MFE010	Neutral	3	choice_incorrect	0.0526773
MFE010	Neutral	4	choice_incorrect	0.1744567689933925
MFE010	Neutral	5	choice_incorrect	0
MFE010	Neutral	6	choice_incorrect	-0.0912164
MFE010	Neutral	7	choice_incorrect	-0.110751
MFE012	Neutral	1	choice_correct	0.19070789177543418
MFE012	Neutral	2	choice_correct	0.37136909494587145
MFE012	Neutral	3	choice_correct	0.25190478137051975
MFE012	Neutral	4	choice_correct	0.2074404832266613
MFE012	Neutral	5	choice_correct	0.10028250414171831
MFE012	Neutral	6	choice_correct	0.057482698254204795
MFE012	Neutral	7	choice_correct	0.028747835633983285
MFE012	Neutral	1	choice_incorrect	0.35496046168343587
MFE012	Neutral	2	choice_incorrect	0.2531158030044468
MFE012	Neutral	3	choice_incorrect	0.18948478150720335
MFE012	Neutral	4	choice_incorrect	0.13235199189147753
MFE012	Neutral	5	choice_incorrect	0.16682498197402199
MFE012	Neutral	6	choice_incorrect	0.17301716113674484
MFE012	Neutral	7	choice_incorrect	0.15562563497829685
Disengaged state choice history kernels
mouseName	environment	nback	parameter	estimate
AMR015	Neutral	1	choice_correct	0.5349541432435722
AMR015	Neutral	2	choice_correct	0.22159248767361733
AMR015	Neutral	3	choice_correct	0.1538417773614441
AMR015	Neutral	4	choice_correct	0.3968647575846437
AMR015	Neutral	5	choice_correct	0
AMR015	Neutral	6	choice_correct	0
AMR015	Neutral	7	choice_correct	0
AMR015	Neutral	1	choice_incorrect	0.30223749362545654
AMR015	Neutral	2	choice_incorrect	0.3586107947158904
AMR015	Neutral	3	choice_incorrect	0.1574952642491558
AMR015	Neutral	4	choice_incorrect	0.058133009340001936
AMR015	Neutral	5	choice_incorrect	0.15590504090976484
AMR015	Neutral	6	choice_incorrect	0
AMR015	Neutral	7	choice_incorrect	0.37435004369214486
AMR016	Neutral	1	choice_correct	0
AMR016	Neutral	2	choice_correct	0.013967784150780167
AMR016	Neutral	3	choice_correct	0.14534724028842777
AMR016	Neutral	4	choice_correct	0
AMR016	Neutral	5	choice_correct	0.22109722586971844
AMR016	Neutral	6	choice_correct	0
AMR016	Neutral	7	choice_correct	0
AMR016	Neutral	1	choice_incorrect	0.1050095098814167
AMR016	Neutral	2	choice_incorrect	0
AMR016	Neutral	3	choice_incorrect	0.0536682
AMR016	Neutral	4	choice_incorrect	0.29389255825443195
AMR016	Neutral	5	choice_incorrect	0.1612544618722264
AMR016	Neutral	6	choice_incorrect	-0.139064
AMR016	Neutral	7	choice_incorrect	-0.0563783
DAP057	Neutral	1	choice_correct	0.00848725
DAP057	Neutral	2	choice_correct	0
DAP057	Neutral	3	choice_correct	0
DAP057	Neutral	4	choice_correct	0.0492258
DAP057	Neutral	5	choice_correct	0
DAP057	Neutral	6	choice_correct	0
DAP057	Neutral	7	choice_correct	0
DAP057	Neutral	1	choice_incorrect	0.22280688424874853
DAP057	Neutral	2	choice_incorrect	0
DAP057	Neutral	3	choice_incorrect	0
DAP057	Neutral	4	choice_incorrect	0
DAP057	Neutral	5	choice_incorrect	0
DAP057	Neutral	6	choice_incorrect	0
DAP057	Neutral	7	choice_incorrect	0
AMR024	Neutral	1	choice_correct	-0.0145389
AMR024	Neutral	2	choice_correct	0
AMR024	Neutral	3	choice_correct	-0.186243
AMR024	Neutral	4	choice_correct	0
AMR024	Neutral	5	choice_correct	0.2411237310959992
AMR024	Neutral	6	choice_correct	0
AMR024	Neutral	7	choice_correct	0
AMR024	Neutral	1	choice_incorrect	0.2143092458910894
AMR024	Neutral	2	choice_incorrect	0
AMR024	Neutral	3	choice_incorrect	0.13573888385243535
AMR024	Neutral	4	choice_incorrect	-0.130282
AMR024	Neutral	5	choice_incorrect	-0.0601489
AMR024	Neutral	6	choice_incorrect	-0.336631
AMR024	Neutral	7	choice_incorrect	0
AMR025	Neutral	1	choice_correct	0.10344339551168522
AMR025	Neutral	2	choice_correct	-0.0214816
AMR025	Neutral	3	choice_correct	0.21338094858501902
AMR025	Neutral	4	choice_correct	0
AMR025	Neutral	5	choice_correct	0.1859235685780122
AMR025	Neutral	6	choice_correct	0
AMR025	Neutral	7	choice_correct	0
AMR025	Neutral	1	choice_incorrect	0
AMR025	Neutral	2	choice_incorrect	0.3275734751156765
AMR025	Neutral	3	choice_incorrect	0.016384909419313167
AMR025	Neutral	4	choice_incorrect	0.15276203669602645
AMR025	Neutral	5	choice_incorrect	0.21569775823957696
AMR025	Neutral	6	choice_incorrect	0.030748497127879415
AMR025	Neutral	7	choice_incorrect	0.18286113380010402
MFE002	Neutral	1	choice_correct	0.1670026005181112
MFE002	Neutral	2	choice_correct	0.12235082464512953
MFE002	Neutral	3	choice_correct	0
MFE002	Neutral	4	choice_correct	0.11838278997565937
MFE002	Neutral	5	choice_correct	-0.254797
MFE002	Neutral	6	choice_correct	0.16944507275446472
MFE002	Neutral	7	choice_correct	-0.204408
MFE002	Neutral	1	choice_incorrect	0
MFE002	Neutral	2	choice_incorrect	0.0885247
MFE002	Neutral	3	choice_incorrect	0.016037217823922062
MFE002	Neutral	4	choice_incorrect	-0.0211595
MFE002	Neutral	5	choice_incorrect	0
MFE002	Neutral	6	choice_incorrect	0.1640146359623971
MFE002	Neutral	7	choice_incorrect	0.024262212783480383
MFE005	Neutral	1	choice_correct	0
MFE005	Neutral	2	choice_correct	0
MFE005	Neutral	3	choice_correct	0.1539774337602071
MFE005	Neutral	4	choice_correct	0
MFE005	Neutral	5	choice_correct	0
MFE005	Neutral	6	choice_correct	0
MFE005	Neutral	7	choice_correct	0
MFE005	Neutral	1	choice_incorrect	0
MFE005	Neutral	2	choice_incorrect	0
MFE005	Neutral	3	choice_incorrect	0.051311
MFE005	Neutral	4	choice_incorrect	0.11227908514118654
MFE005	Neutral	5	choice_incorrect	0.014814689161342874
MFE005	Neutral	6	choice_incorrect	0
MFE005	Neutral	7	choice_incorrect	0.26586988792499594
MFE009	Neutral	1	choice_correct	-0.0210099
MFE009	Neutral	2	choice_correct	0.18761575977896272
MFE009	Neutral	3	choice_correct	-0.0104733
MFE009	Neutral	4	choice_correct	0.021197224598508434
MFE009	Neutral	5	choice_correct	0.15315218083183368
MFE009	Neutral	6	choice_correct	-0.0784488
MFE009	Neutral	7	choice_correct	0
MFE009	Neutral	1	choice_incorrect	-0.131759
MFE009	Neutral	2	choice_incorrect	0
MFE009	Neutral	3	choice_incorrect	0
MFE009	Neutral	4	choice_incorrect	-0.0158328
MFE009	Neutral	5	choice_incorrect	0.026788535053952393
MFE009	Neutral	6	choice_incorrect	0.16767700919945835
MFE009	Neutral	7	choice_incorrect	0.049864
MFE010	Neutral	1	choice_correct	0.0487767
MFE010	Neutral	2	choice_correct	0
MFE010	Neutral	3	choice_correct	0
MFE010	Neutral	4	choice_correct	0.22307833089678122
MFE010	Neutral	5	choice_correct	0
MFE010	Neutral	6	choice_correct	0
MFE010	Neutral	7	choice_correct	0
MFE010	Neutral	1	choice_incorrect	0.29710223634048877
MFE010	Neutral	2	choice_incorrect	0.22612422825245176
MFE010	Neutral	3	choice_incorrect	0
MFE010	Neutral	4	choice_incorrect	0
MFE010	Neutral	5	choice_incorrect	0
MFE010	Neutral	6	choice_incorrect	0
MFE010	Neutral	7	choice_incorrect	0.00103459
MFE012	Neutral	1	choice_correct	0.0902647
MFE012	Neutral	2	choice_correct	0.19142058123585573
MFE012	Neutral	3	choice_correct	0.18821844158838105
MFE012	Neutral	4	choice_correct	0.0529629
MFE012	Neutral	5	choice_correct	0.11331677452229359
MFE012	Neutral	6	choice_correct	-0.127801
MFE012	Neutral	7	choice_correct	0.0202601
MFE012	Neutral	1	choice_incorrect	0
MFE012	Neutral	2	choice_incorrect	0.35156966867658346
MFE012	Neutral	3	choice_incorrect	0.41063793097121837
MFE012	Neutral	4	choice_incorrect	0.4597801439124408
MFE012	Neutral	5	choice_incorrect	0.0352897
MFE012	Neutral	6	choice_incorrect	0.0235444
MFE012	Neutral	7	choice_incorrect	0.388628

## Sheet: Supplementary Fig. 4
Repeating
mouseName	environment	sessionNum_diff	nback	parameter	estimate
AMR024	Repeating	1	1	choice_correct	0.017314661540546283
AMR025	Repeating	1	1	choice_correct	0.18274637985797276
MFE005	Repeating	1	1	choice_correct	0.031266365855726584
MFE009	Repeating	1	1	choice_correct	0.13831122924348538
MFE010	Repeating	1	1	choice_correct	0
MFE012	Repeating	1	1	choice_correct	0.3213431691181169
AMR024	Repeating	2	1	choice_correct	0.2701226753253865
AMR025	Repeating	2	1	choice_correct	0.24449965463207451
MFE005	Repeating	2	1	choice_correct	0
MFE009	Repeating	2	1	choice_correct	0.22898576186150718
MFE010	Repeating	2	1	choice_correct	0
MFE012	Repeating	2	1	choice_correct	0.49559035769462373
AMR024	Repeating	3	1	choice_correct	0.24056887472766725
AMR025	Repeating	3	1	choice_correct	0.4393935139339364
MFE005	Repeating	3	1	choice_correct	0.1689841797098074
MFE009	Repeating	3	1	choice_correct	0.14150013134060804
MFE010	Repeating	3	1	choice_correct	0
MFE012	Repeating	3	1	choice_correct	0.35644886907611834
AMR024	Neutral	0	1	choice_correct	0
AMR025	Neutral	0	1	choice_correct	0.19780407467669536
MFE005	Neutral	0	1	choice_correct	-0.077976
MFE009	Neutral	0	1	choice_correct	0.024550907000037488
MFE010	Neutral	0	1	choice_correct	0.0468607
MFE012	Neutral	0	1	choice_correct	0.17949546619916407
Alternating
mouseName	environment	sessionNum_diff	nback	parameter	estimate
AMR024	Alternating	1	2	choice_correct	0.21112312110553744
AMR025	Alternating	1	2	choice_correct	0.2899635029688585
MFE002	Alternating	1	2	choice_correct	0
MFE005	Alternating	1	2	choice_correct	0.00123485
MFE009	Alternating	1	2	choice_correct	0.1790662527413889
MFE010	Alternating	1	2	choice_correct	0.15890661620391447
AMR024	Alternating	2	2	choice_correct	0.0325138
AMR025	Alternating	2	2	choice_correct	0.16341747846499166
MFE002	Alternating	2	2	choice_correct	0
MFE005	Alternating	2	2	choice_correct	0.047029268728056316
MFE009	Alternating	2	2	choice_correct	0
MFE010	Alternating	2	2	choice_correct	0.14658436955301737
AMR024	Alternating	3	2	choice_correct	0.1335673177471909
AMR025	Alternating	3	2	choice_correct	0
MFE002	Alternating	3	2	choice_correct	0
MFE005	Alternating	3	2	choice_correct	0.067979
MFE009	Alternating	3	2	choice_correct	0.2234373112889137
MFE010	Alternating	3	2	choice_correct	0.1747025381959074
Neutral (post repeating/alternating)
mouseName	p_environment	nback	parameter	estimate
AMR016	Repeating	2	choice_correct	0
AMR016	Alternating	2	choice_correct	0.2026605910506821
DAP057	Repeating	2	choice_correct	0.12662441470422683
DAP057	Alternating	2	choice_correct	0.24293281504744188
AMR024	Repeating	2	choice_correct	0.12380462615614042
AMR024	Alternating	2	choice_correct	-0.00660451
AMR025	Repeating	2	choice_correct	0.3701686209397304
AMR025	Alternating	2	choice_correct	0.0799863
MFE002	Repeating	2	choice_correct	0.18468997382081098
MFE002	Alternating	2	choice_correct	0.3398936608805125
MFE005	Repeating	2	choice_correct	0
MFE005	Alternating	2	choice_correct	0.034778057344613145
MFE009	Repeating	2	choice_correct	0.16861950000636644
MFE009	Alternating	2	choice_correct	0.14870124126353138
MFE010	Repeating	2	choice_correct	0.14203792719625716
MFE010	Alternating	2	choice_correct	0.00844552
MFE012	Repeating	2	choice_correct	0.4979391334809077
MFE012	Alternating	2	choice_correct	0.3333421570042163

## Sheet: Supplementary Fig. 5
mouseName	environment	contrast	p2_contrast_binned	delta_pRight
AMR015	Neutral	-1	high	-0.0516622
AMR015	Neutral	-1	low	0.052381
AMR015	Neutral	-0.5	high	0.058119658119658114
AMR015	Neutral	-0.5	low	0.16
AMR015	Neutral	-0.25	high	-0.0212766
AMR015	Neutral	-0.25	low	0.2243589743589744
AMR015	Neutral	-0.125	high	0.0968992
AMR015	Neutral	-0.125	low	0.037220843672456594
AMR015	Neutral	-0.0625	high	0.025550314465408785
AMR015	Neutral	-0.0625	low	0.0641026
AMR015	Neutral	0	high	-0.0105364
AMR015	Neutral	0	low	0.4019607843137255
AMR015	Neutral	0.0625	high	0.15789473684210525
AMR015	Neutral	0.0625	low	-0.1
AMR015	Neutral	0.125	high	0.0499684
AMR015	Neutral	0.125	low	0.2577777777777778
AMR015	Neutral	0.25	high	0.050000000000000044
AMR015	Neutral	0.25	low	0.0971429
AMR015	Neutral	0.5	high	-0.0622222
AMR015	Neutral	0.5	low	-0.0142857
AMR015	Neutral	1	high	0.0330233
AMR015	Neutral	1	low	0.09375
AMR016	Neutral	-1	high	0.043478260869565216
AMR016	Neutral	-1	low	0.0279503
AMR016	Neutral	-0.5	high	0.12443778110944527
AMR016	Neutral	-0.5	low	-0.0111111
AMR016	Neutral	-0.25	high	0.02
AMR016	Neutral	-0.25	low	0.1090909090909091
AMR016	Neutral	-0.125	high	-0.0561224
AMR016	Neutral	-0.125	low	0.027093596059113323
AMR016	Neutral	-0.0625	high	0.0532609
AMR016	Neutral	-0.0625	low	-0.0764706
AMR016	Neutral	0	high	0.12834224598930477
AMR016	Neutral	0	low	0.13913043478260867
AMR016	Neutral	0.0625	high	0.13288288288288286
AMR016	Neutral	0.0625	low	0.073132
AMR016	Neutral	0.125	high	0.023855577047066423
AMR016	Neutral	0.125	low	0.0508685
AMR016	Neutral	0.25	high	0.0120751
AMR016	Neutral	0.25	low	0.12142857142857144
AMR016	Neutral	0.5	high	0.0330233
AMR016	Neutral	0.5	low	0.037037
AMR016	Neutral	1	high	0.0793651
AMR016	Neutral	1	low	0
AMR024	Neutral	-1	high	0.021168753726893252
AMR024	Neutral	-1	low	0.0567434
AMR024	Neutral	-0.5	high	0.00956848
AMR024	Neutral	-0.5	low	-0.0174468
AMR024	Neutral	-0.25	high	0.0548341
AMR024	Neutral	-0.25	low	0.016170212765957453
AMR024	Neutral	-0.125	high	0.0713308
AMR024	Neutral	-0.125	low	0.0296398
AMR024	Neutral	-0.0625	high	0.0842021
AMR024	Neutral	-0.0625	low	-0.0621811
AMR024	Neutral	0	high	0.12091503267973858
AMR024	Neutral	0	low	0.0674218
AMR024	Neutral	0.0625	high	0.0460039
AMR024	Neutral	0.0625	low	0.029661016949152574
AMR024	Neutral	0.125	high	0.0508568
AMR024	Neutral	0.125	low	0.2040545031571951
AMR024	Neutral	0.25	high	0.00430416
AMR024	Neutral	0.25	low	0.10389610389610382
AMR024	Neutral	0.5	high	-0.00378788
AMR024	Neutral	0.5	low	0.12575366063738147
AMR024	Neutral	1	high	-0.0136402
AMR024	Neutral	1	low	0.0680886
AMR025	Neutral	-1	high	0.017391304347826084
AMR025	Neutral	-1	low	0.12576832151300235
AMR025	Neutral	-0.5	high	0.0705128
AMR025	Neutral	-0.5	low	-0.00925926
AMR025	Neutral	-0.25	high	0.16989247311827957
AMR025	Neutral	-0.25	low	0.11872455902306649
AMR025	Neutral	-0.125	high	0.0673375
AMR025	Neutral	-0.125	low	0.0661376
AMR025	Neutral	-0.0625	high	0.15251989389920423
AMR025	Neutral	-0.0625	low	0.24716981132075472
AMR025	Neutral	0	high	0.0704296
AMR025	Neutral	0	low	0.3542056074766355
AMR025	Neutral	0.0625	high	0.0235817
AMR025	Neutral	0.0625	low	0.18642533936651584
AMR025	Neutral	0.125	high	-0.00417335
AMR025	Neutral	0.125	low	0.044687189672294014
AMR025	Neutral	0.25	high	0.0420394
AMR025	Neutral	0.25	low	-0.0178571
AMR025	Neutral	0.5	high	-0.0147968
AMR025	Neutral	0.5	low	0.0791091
AMR025	Neutral	1	high	-0.0306726
AMR025	Neutral	1	low	0.0463495
DAP057	Neutral	-1	high	0.0233516
DAP057	Neutral	-1	low	0.024177949709864605
DAP057	Neutral	-0.5	high	0.0615385
DAP057	Neutral	-0.5	low	0.11069882498453928
DAP057	Neutral	-0.25	high	0.019973009446693668
DAP057	Neutral	-0.25	low	-0.0706692
DAP057	Neutral	-0.125	high	0.0441176
DAP057	Neutral	-0.125	low	-0.00574163
DAP057	Neutral	-0.0625	high	-0.0423077
DAP057	Neutral	-0.0625	low	0.0780362
DAP057	Neutral	0	high	0.0955882
DAP057	Neutral	0	low	0.16303558460421208
DAP057	Neutral	0.0625	high	-0.103604
DAP057	Neutral	0.0625	low	0.1421188630490956
DAP057	Neutral	0.125	high	0.0969815
DAP057	Neutral	0.125	low	0.0478764
DAP057	Neutral	0.25	high	0.0497653
DAP057	Neutral	0.25	low	0.12262262262262269
DAP057	Neutral	0.5	high	0.018060064935064957
DAP057	Neutral	0.5	low	-0.00209644
DAP057	Neutral	1	high	0.0211416
DAP057	Neutral	1	low	0.0626984
MFE002	Neutral	-1	high	-0.101974
MFE002	Neutral	-1	low	0.0467836
MFE002	Neutral	-0.5	high	0.015091711167866256
MFE002	Neutral	-0.5	low	0.1285714285714286
MFE002	Neutral	-0.25	high	0.0816692
MFE002	Neutral	-0.25	low	0.0636605
MFE002	Neutral	-0.125	high	0.10351966873706003
MFE002	Neutral	-0.125	low	0.17948717948717946
MFE002	Neutral	-0.0625	high	0.0778077
MFE002	Neutral	-0.0625	low	0.1657142857142857
MFE002	Neutral	0	high	0.14993564993564995
MFE002	Neutral	0	low	0.3314669652855543
MFE002	Neutral	0.0625	high	0.17552447552447553
MFE002	Neutral	0.0625	low	-0.291667
MFE002	Neutral	0.125	high	0.035950532067874685
MFE002	Neutral	0.125	low	0.0703704
MFE002	Neutral	0.25	high	-0.00757576
MFE002	Neutral	0.25	low	-0.0180995
MFE002	Neutral	0.5	high	-0.0433962
MFE002	Neutral	0.5	low	0.0208333
MFE002	Neutral	1	high	-0.0169492
MFE002	Neutral	1	low	0.019607843137254943
MFE005	Neutral	-1	high	0.0608951
MFE005	Neutral	-1	low	0.026839826839826837
MFE005	Neutral	-0.5	high	0.0809717
MFE005	Neutral	-0.5	low	0
MFE005	Neutral	-0.25	high	-0.0342857
MFE005	Neutral	-0.25	low	-0.028314
MFE005	Neutral	-0.125	high	0.0654828
MFE005	Neutral	-0.125	low	0.14947089947089948
MFE005	Neutral	-0.0625	high	0.023210831721470038
MFE005	Neutral	-0.0625	low	0.0952381
MFE005	Neutral	0	high	0.0931056
MFE005	Neutral	0	low	0.31062431544359254
MFE005	Neutral	0.0625	high	-0.0223164
MFE005	Neutral	0.0625	low	0.15654648956356731
MFE005	Neutral	0.125	high	-0.0734127
MFE005	Neutral	0.125	low	0.11111111111111105
MFE005	Neutral	0.25	high	0.030660377358490587
MFE005	Neutral	0.25	low	0.030952380952380953
MFE005	Neutral	0.5	high	-0.0352941
MFE005	Neutral	0.5	low	0.0279503
MFE005	Neutral	1	high	-0.0292208
MFE005	Neutral	1	low	0.011390602752729073
MFE009	Neutral	-1	high	-0.00832138
MFE009	Neutral	-1	low	0.039185
MFE009	Neutral	-0.5	high	-0.0134251
MFE009	Neutral	-0.5	low	-0.00619435
MFE009	Neutral	-0.25	high	-0.0397436
MFE009	Neutral	-0.25	low	0.033333333333333354
MFE009	Neutral	-0.125	high	0.0320086
MFE009	Neutral	-0.125	low	0.0639024
MFE009	Neutral	-0.0625	high	0.16439393939393937
MFE009	Neutral	-0.0625	low	0.27358490566037735
MFE009	Neutral	0	high	0.0796569
MFE009	Neutral	0	low	0.2867919703362742
MFE009	Neutral	0.0625	high	0.0983103
MFE009	Neutral	0.0625	low	0.038461538461538436
MFE009	Neutral	0.125	high	0.30202355783751134
MFE009	Neutral	0.125	low	0.10625620655412116
MFE009	Neutral	0.25	high	0.036935286935287026
MFE009	Neutral	0.25	low	0.14343434343434336
MFE009	Neutral	0.5	high	-0.0447165
MFE009	Neutral	0.5	low	-0.130233
MFE009	Neutral	1	high	0.00916056
MFE009	Neutral	1	low	0.17344173441734412
MFE010	Neutral	-1	high	-0.0102171
MFE010	Neutral	-1	low	-0.172414
MFE010	Neutral	-0.5	high	-0.0619658
MFE010	Neutral	-0.5	low	0.12698412698412698
MFE010	Neutral	-0.25	high	0.0983103
MFE010	Neutral	-0.25	low	0.1
MFE010	Neutral	-0.125	high	-0.0912698
MFE010	Neutral	-0.125	low	0.0921053
MFE010	Neutral	-0.0625	high	-0.0571429
MFE010	Neutral	-0.0625	low	0.0984848
MFE010	Neutral	0	high	0.1807692307692308
MFE010	Neutral	0	low	-0.0741259
MFE010	Neutral	0.0625	high	0.2438095238095238
MFE010	Neutral	0.0625	low	0.20952380952380945
MFE010	Neutral	0.125	high	0.050000000000000044
MFE010	Neutral	0.125	low	0.0587045
MFE010	Neutral	0.25	high	0.0907544
MFE010	Neutral	0.25	low	0.19736842105263153
MFE010	Neutral	0.5	high	0.014414414414414378
MFE010	Neutral	0.5	low	-0.0333333
MFE010	Neutral	1	high	-0.00841751
MFE010	Neutral	1	low	0.0166667
MFE012	Neutral	-1	high	0.0968661
MFE012	Neutral	-1	low	0.057499999999999996
MFE012	Neutral	-0.5	high	0.00266193
MFE012	Neutral	-0.5	low	0.12882882882882885
MFE012	Neutral	-0.25	high	-0.018315
MFE012	Neutral	-0.25	low	0.20909090909090908
MFE012	Neutral	-0.125	high	0.0559006
MFE012	Neutral	-0.125	low	0.0927419
MFE012	Neutral	-0.0625	high	0.24435483870967745
MFE012	Neutral	-0.0625	low	0.2380952380952381
MFE012	Neutral	0	high	0.0885823
MFE012	Neutral	0	low	0.4158485273492286
MFE012	Neutral	0.0625	high	0.0184922
MFE012	Neutral	0.0625	low	0.44886363636363635
MFE012	Neutral	0.125	high	0.17701863354037262
MFE012	Neutral	0.125	low	0.24315619967793878
MFE012	Neutral	0.25	high	0.0654762
MFE012	Neutral	0.25	low	0.1228287841191067
MFE012	Neutral	0.5	high	0.00871795
MFE012	Neutral	0.5	low	0.16279069767441856
MFE012	Neutral	1	high	-0.00532172
MFE012	Neutral	1	low	-0.0324074

[truncated: 10 more sheets: Supplementary Fig. 6, Supplementary Fig. 7, Supplementary Fig. 8, Supplementary Fig. 9, Supplementary Fig. 10, Supplementary Fig. 11, Supplementary Fig. 12, Supplementary Fig. 13, Supplementary Fig. 14, Supplementary Fig. 15]
